# Supplementary material for: Host-parasite interaction explains variation in the prevalence of avian haemosporidians at the community level
Source: PLoS One. 2019 Mar 6;14(3):e0205624. doi: 10.1371/journal.pone.0205624 (PMC6402683; doi:10.1371/journal.pone.0205624)
Supplement: S1 Data — Plots were also based on this database. (ZIP) [file pone.0205624.s003.zip]

Archive with 3 entries (2 files):
- Data.xlsx
- __MACOSX/
- __MACOSX/._Data.xlsx
