# Supplementary material for: Host-parasite interaction explains variation in the prevalence of avian haemosporidians at the community level
Source: PLoS One. 2019 Mar 6;14(3):e0205624. doi: 10.1371/journal.pone.0205624 (PMC6402683; doi:10.1371/journal.pone.0205624)
Supplement: S1 Data — Plots were also based on this database. (ZIP) [file pone.0205624.s003.zip › Data.xlsx]

## Sheet: Hoja1
Species	Individual	Lineage	Prevalence	day	breeding	Year	phylo	migratory
Aegithalos_caudatus	1	DELURB2	0	125	Yes	2010	DELURB2	Sedentary
Aegithalos_caudatus	1	DELURB1	0	125	Yes	2010	DELURB1	Sedentary
Aegithalos_caudatus	1	DELURB3	0	125	Yes	2010	DELURB3	Sedentary
Aegithalos_caudatus	1	DELURB5	0	125	Yes	2010	DELURB5	Sedentary
Aegithalos_caudatus	1	GRW04	0	125	Yes	2010	GRW04	Sedentary
Aegithalos_caudatus	1	GRW9	0	125	Yes	2010	GRW9	Sedentary
Aegithalos_caudatus	1	HCARDUEL02	0	125	Yes	2010	HCARDUEL02	Sedentary
Aegithalos_caudatus	1	HCARDUEL1	0	125	Yes	2010	HCARDUEL1	Sedentary
Aegithalos_caudatus	1	HCARDUEL3	0	125	Yes	2010	HCARDUEL3	Sedentary
Aegithalos_caudatus	1	HCCF2	0	125	Yes	2010	HCCF2	Sedentary
Aegithalos_caudatus	1	HIPOL1	0	125	Yes	2010	HIPOL1	Sedentary
Aegithalos_caudatus	1	PADOM01	0	125	Yes	2010	PADOM01	Sedentary
Aegithalos_caudatus	1	PADOM08	0	125	Yes	2010	PADOM08	Sedentary
Aegithalos_caudatus	1	PADOM22	0	125	Yes	2010	PADOM22	Sedentary
Aegithalos_caudatus	1	PADOM5	0	125	Yes	2010	PADOM5	Sedentary
Aegithalos_caudatus	1	PAHIS1	0	125	Yes	2010	PAHIS1	Sedentary
Aegithalos_caudatus	1	PCOLL1	0	125	Yes	2010	PCOLL1	Sedentary
Aegithalos_caudatus	1	PDURB6	0	125	Yes	2010	PDURB6	Sedentary
Aegithalos_caudatus	1	PGRW02	0	125	Yes	2010	PGRW02	Sedentary
Aegithalos_caudatus	1	PGRW11	0	125	Yes	2010	PGRW11	Sedentary
Aegithalos_caudatus	1	PTURSUS03	0	125	Yes	2010	PTURSUS03	Sedentary
Aegithalos_caudatus	1	ROBIN1	0	125	Yes	2010	ROBIN1	Sedentary
Aegithalos_caudatus	1	RTSR1	0	125	Yes	2010	RTSR1	Sedentary
Aegithalos_caudatus	1	SGS1	0	125	Yes	2010	SGS1	Sedentary
Aegithalos_caudatus	1	SYAT05	0	125	Yes	2010	SYAT05	Sedentary
Aegithalos_caudatus	1	SYMEL01	0	125	Yes	2010	SYMEL01	Sedentary
Aegithalos_caudatus	2	DELURB2	0	125	Yes	2010	DELURB2	Sedentary
Aegithalos_caudatus	2	DELURB1	0	125	Yes	2010	DELURB1	Sedentary
Aegithalos_caudatus	2	DELURB3	0	125	Yes	2010	DELURB3	Sedentary
Aegithalos_caudatus	2	DELURB5	0	125	Yes	2010	DELURB5	Sedentary
Aegithalos_caudatus	2	GRW04	0	125	Yes	2010	GRW04	Sedentary
Aegithalos_caudatus	2	GRW9	0	125	Yes	2010	GRW9	Sedentary
Aegithalos_caudatus	2	HCARDUEL02	0	125	Yes	2010	HCARDUEL02	Sedentary
Aegithalos_caudatus	2	HCARDUEL1	0	125	Yes	2010	HCARDUEL1	Sedentary
Aegithalos_caudatus	2	HCARDUEL3	0	125	Yes	2010	HCARDUEL3	Sedentary
Aegithalos_caudatus	2	HCCF2	0	125	Yes	2010	HCCF2	Sedentary
Aegithalos_caudatus	2	HIPOL1	0	125	Yes	2010	HIPOL1	Sedentary
Aegithalos_caudatus	2	PADOM01	0	125	Yes	2010	PADOM01	Sedentary
Aegithalos_caudatus	2	PADOM08	0	125	Yes	2010	PADOM08	Sedentary
Aegithalos_caudatus	2	PADOM22	0	125	Yes	2010	PADOM22	Sedentary
Aegithalos_caudatus	2	PADOM5	0	125	Yes	2010	PADOM5	Sedentary
Aegithalos_caudatus	2	PAHIS1	0	125	Yes	2010	PAHIS1	Sedentary
Aegithalos_caudatus	2	PCOLL1	0	125	Yes	2010	PCOLL1	Sedentary
Aegithalos_caudatus	2	PDURB6	0	125	Yes	2010	PDURB6	Sedentary
Aegithalos_caudatus	2	PGRW02	0	125	Yes	2010	PGRW02	Sedentary
Aegithalos_caudatus	2	PGRW11	0	125	Yes	2010	PGRW11	Sedentary
Aegithalos_caudatus	2	PTURSUS03	0	125	Yes	2010	PTURSUS03	Sedentary
Aegithalos_caudatus	2	ROBIN1	0	125	Yes	2010	ROBIN1	Sedentary
Aegithalos_caudatus	2	RTSR1	0	125	Yes	2010	RTSR1	Sedentary
Aegithalos_caudatus	2	SGS1	0	125	Yes	2010	SGS1	Sedentary
Aegithalos_caudatus	2	SYAT05	0	125	Yes	2010	SYAT05	Sedentary
Aegithalos_caudatus	2	SYMEL01	0	125	Yes	2010	SYMEL01	Sedentary
Aegithalos_caudatus	3	DELURB2	0	125	Yes	2010	DELURB2	Sedentary
Aegithalos_caudatus	3	DELURB1	0	125	Yes	2010	DELURB1	Sedentary
Aegithalos_caudatus	3	DELURB3	0	125	Yes	2010	DELURB3	Sedentary
Aegithalos_caudatus	3	DELURB5	0	125	Yes	2010	DELURB5	Sedentary
Aegithalos_caudatus	3	GRW04	0	125	Yes	2010	GRW04	Sedentary
Aegithalos_caudatus	3	GRW9	0	125	Yes	2010	GRW9	Sedentary
Aegithalos_caudatus	3	HCARDUEL02	0	125	Yes	2010	HCARDUEL02	Sedentary
Aegithalos_caudatus	3	HCARDUEL1	0	125	Yes	2010	HCARDUEL1	Sedentary
Aegithalos_caudatus	3	HCARDUEL3	0	125	Yes	2010	HCARDUEL3	Sedentary
Aegithalos_caudatus	3	HCCF2	0	125	Yes	2010	HCCF2	Sedentary
Aegithalos_caudatus	3	HIPOL1	0	125	Yes	2010	HIPOL1	Sedentary
Aegithalos_caudatus	3	PADOM01	0	125	Yes	2010	PADOM01	Sedentary
Aegithalos_caudatus	3	PADOM08	0	125	Yes	2010	PADOM08	Sedentary
Aegithalos_caudatus	3	PADOM22	0	125	Yes	2010	PADOM22	Sedentary
Aegithalos_caudatus	3	PADOM5	0	125	Yes	2010	PADOM5	Sedentary
Aegithalos_caudatus	3	PAHIS1	0	125	Yes	2010	PAHIS1	Sedentary
Aegithalos_caudatus	3	PCOLL1	0	125	Yes	2010	PCOLL1	Sedentary
Aegithalos_caudatus	3	PDURB6	0	125	Yes	2010	PDURB6	Sedentary
Aegithalos_caudatus	3	PGRW02	0	125	Yes	2010	PGRW02	Sedentary
Aegithalos_caudatus	3	PGRW11	0	125	Yes	2010	PGRW11	Sedentary
Aegithalos_caudatus	3	PTURSUS03	0	125	Yes	2010	PTURSUS03	Sedentary
Aegithalos_caudatus	3	ROBIN1	0	125	Yes	2010	ROBIN1	Sedentary
Aegithalos_caudatus	3	RTSR1	0	125	Yes	2010	RTSR1	Sedentary
Aegithalos_caudatus	3	SGS1	0	125	Yes	2010	SGS1	Sedentary
Aegithalos_caudatus	3	SYAT05	0	125	Yes	2010	SYAT05	Sedentary
Aegithalos_caudatus	3	SYMEL01	0	125	Yes	2010	SYMEL01	Sedentary
Aegithalos_caudatus	4	DELURB2	0	125	Yes	2010	DELURB2	Sedentary
Aegithalos_caudatus	4	DELURB1	0	125	Yes	2010	DELURB1	Sedentary
Aegithalos_caudatus	4	DELURB3	0	125	Yes	2010	DELURB3	Sedentary
Aegithalos_caudatus	4	DELURB5	0	125	Yes	2010	DELURB5	Sedentary
Aegithalos_caudatus	4	GRW04	0	125	Yes	2010	GRW04	Sedentary
Aegithalos_caudatus	4	GRW9	0	125	Yes	2010	GRW9	Sedentary
Aegithalos_caudatus	4	HCARDUEL02	0	125	Yes	2010	HCARDUEL02	Sedentary
Aegithalos_caudatus	4	HCARDUEL1	0	125	Yes	2010	HCARDUEL1	Sedentary
Aegithalos_caudatus	4	HCARDUEL3	0	125	Yes	2010	HCARDUEL3	Sedentary
Aegithalos_caudatus	4	HCCF2	0	125	Yes	2010	HCCF2	Sedentary
Aegithalos_caudatus	4	HIPOL1	0	125	Yes	2010	HIPOL1	Sedentary
Aegithalos_caudatus	4	PADOM01	0	125	Yes	2010	PADOM01	Sedentary
Aegithalos_caudatus	4	PADOM08	0	125	Yes	2010	PADOM08	Sedentary
Aegithalos_caudatus	4	PADOM22	0	125	Yes	2010	PADOM22	Sedentary
Aegithalos_caudatus	4	PADOM5	0	125	Yes	2010	PADOM5	Sedentary
Aegithalos_caudatus	4	PAHIS1	0	125	Yes	2010	PAHIS1	Sedentary
Aegithalos_caudatus	4	PCOLL1	0	125	Yes	2010	PCOLL1	Sedentary
Aegithalos_caudatus	4	PDURB6	0	125	Yes	2010	PDURB6	Sedentary
Aegithalos_caudatus	4	PGRW02	0	125	Yes	2010	PGRW02	Sedentary
Aegithalos_caudatus	4	PGRW11	0	125	Yes	2010	PGRW11	Sedentary
Aegithalos_caudatus	4	PTURSUS03	0	125	Yes	2010	PTURSUS03	Sedentary
Aegithalos_caudatus	4	ROBIN1	0	125	Yes	2010	ROBIN1	Sedentary
Aegithalos_caudatus	4	RTSR1	0	125	Yes	2010	RTSR1	Sedentary
Aegithalos_caudatus	4	SGS1	0	125	Yes	2010	SGS1	Sedentary
Aegithalos_caudatus	4	SYAT05	0	125	Yes	2010	SYAT05	Sedentary
Aegithalos_caudatus	4	SYMEL01	0	125	Yes	2010	SYMEL01	Sedentary
Carduelis_cannabina	5	DELURB2	0	147	Yes	2010	DELURB2	Migratory
Carduelis_cannabina	5	DELURB1	0	147	Yes	2010	DELURB1	Migratory
Carduelis_cannabina	5	DELURB3	0	147	Yes	2010	DELURB3	Migratory
Carduelis_cannabina	5	DELURB5	0	147	Yes	2010	DELURB5	Migratory
Carduelis_cannabina	5	GRW04	0	147	Yes	2010	GRW04	Migratory
Carduelis_cannabina	5	GRW9	0	147	Yes	2010	GRW9	Migratory
Carduelis_cannabina	5	HCARDUEL02	0	147	Yes	2010	HCARDUEL02	Migratory
Carduelis_cannabina	5	HCARDUEL1	0	147	Yes	2010	HCARDUEL1	Migratory
Carduelis_cannabina	5	HCARDUEL3	0	147	Yes	2010	HCARDUEL3	Migratory
Carduelis_cannabina	5	HCCF2	0	147	Yes	2010	HCCF2	Migratory
Carduelis_cannabina	5	HIPOL1	0	147	Yes	2010	HIPOL1	Migratory
Carduelis_cannabina	5	PADOM01	0	147	Yes	2010	PADOM01	Migratory
Carduelis_cannabina	5	PADOM08	0	147	Yes	2010	PADOM08	Migratory
Carduelis_cannabina	5	PADOM22	0	147	Yes	2010	PADOM22	Migratory
Carduelis_cannabina	5	PADOM5	0	147	Yes	2010	PADOM5	Migratory
Carduelis_cannabina	5	PAHIS1	0	147	Yes	2010	PAHIS1	Migratory
Carduelis_cannabina	5	PCOLL1	0	147	Yes	2010	PCOLL1	Migratory
Carduelis_cannabina	5	PDURB6	0	147	Yes	2010	PDURB6	Migratory
Carduelis_cannabina	5	PGRW02	0	147	Yes	2010	PGRW02	Migratory
Carduelis_cannabina	5	PGRW11	0	147	Yes	2010	PGRW11	Migratory
Carduelis_cannabina	5	PTURSUS03	0	147	Yes	2010	PTURSUS03	Migratory
Carduelis_cannabina	5	ROBIN1	0	147	Yes	2010	ROBIN1	Migratory
Carduelis_cannabina	5	RTSR1	0	147	Yes	2010	RTSR1	Migratory
Carduelis_cannabina	5	SGS1	0	147	Yes	2010	SGS1	Migratory
Carduelis_cannabina	5	SYAT05	0	147	Yes	2010	SYAT05	Migratory
Carduelis_cannabina	5	SYMEL01	0	147	Yes	2010	SYMEL01	Migratory
Carduelis_cannabina	6	DELURB2	0	147	Yes	2010	DELURB2	Migratory
Carduelis_cannabina	6	DELURB1	0	147	Yes	2010	DELURB1	Migratory
Carduelis_cannabina	6	DELURB3	0	147	Yes	2010	DELURB3	Migratory
Carduelis_cannabina	6	DELURB5	0	147	Yes	2010	DELURB5	Migratory
Carduelis_cannabina	6	GRW04	0	147	Yes	2010	GRW04	Migratory
Carduelis_cannabina	6	GRW9	0	147	Yes	2010	GRW9	Migratory
Carduelis_cannabina	6	HCARDUEL02	0	147	Yes	2010	HCARDUEL02	Migratory
Carduelis_cannabina	6	HCARDUEL1	0	147	Yes	2010	HCARDUEL1	Migratory
Carduelis_cannabina	6	HCARDUEL3	0	147	Yes	2010	HCARDUEL3	Migratory
Carduelis_cannabina	6	HCCF2	0	147	Yes	2010	HCCF2	Migratory
Carduelis_cannabina	6	HIPOL1	0	147	Yes	2010	HIPOL1	Migratory
Carduelis_cannabina	6	PADOM01	0	147	Yes	2010	PADOM01	Migratory
Carduelis_cannabina	6	PADOM08	0	147	Yes	2010	PADOM08	Migratory
Carduelis_cannabina	6	PADOM22	0	147	Yes	2010	PADOM22	Migratory
Carduelis_cannabina	6	PADOM5	0	147	Yes	2010	PADOM5	Migratory
Carduelis_cannabina	6	PAHIS1	0	147	Yes	2010	PAHIS1	Migratory
Carduelis_cannabina	6	PCOLL1	0	147	Yes	2010	PCOLL1	Migratory
Carduelis_cannabina	6	PDURB6	0	147	Yes	2010	PDURB6	Migratory
Carduelis_cannabina	6	PGRW02	0	147	Yes	2010	PGRW02	Migratory
Carduelis_cannabina	6	PGRW11	0	147	Yes	2010	PGRW11	Migratory
Carduelis_cannabina	6	PTURSUS03	0	147	Yes	2010	PTURSUS03	Migratory
Carduelis_cannabina	6	ROBIN1	0	147	Yes	2010	ROBIN1	Migratory
Carduelis_cannabina	6	RTSR1	0	147	Yes	2010	RTSR1	Migratory
Carduelis_cannabina	6	SGS1	0	147	Yes	2010	SGS1	Migratory
Carduelis_cannabina	6	SYAT05	0	147	Yes	2010	SYAT05	Migratory
Carduelis_cannabina	6	SYMEL01	0	147	Yes	2010	SYMEL01	Migratory
Carduelis_cannabina	7	DELURB2	0	83	Yes	2010	DELURB2	Migratory
Carduelis_cannabina	7	DELURB1	0	83	Yes	2010	DELURB1	Migratory
Carduelis_cannabina	7	DELURB3	0	83	Yes	2010	DELURB3	Migratory
Carduelis_cannabina	7	DELURB5	0	83	Yes	2010	DELURB5	Migratory
Carduelis_cannabina	7	GRW04	0	83	Yes	2010	GRW04	Migratory
Carduelis_cannabina	7	GRW9	0	83	Yes	2010	GRW9	Migratory
Carduelis_cannabina	7	HCARDUEL02	0	83	Yes	2010	HCARDUEL02	Migratory
Carduelis_cannabina	7	HCARDUEL1	0	83	Yes	2010	HCARDUEL1	Migratory
Carduelis_cannabina	7	HCARDUEL3	0	83	Yes	2010	HCARDUEL3	Migratory
Carduelis_cannabina	7	HCCF2	0	83	Yes	2010	HCCF2	Migratory
Carduelis_cannabina	7	HIPOL1	0	83	Yes	2010	HIPOL1	Migratory
Carduelis_cannabina	7	PADOM01	0	83	Yes	2010	PADOM01	Migratory
Carduelis_cannabina	7	PADOM08	0	83	Yes	2010	PADOM08	Migratory
Carduelis_cannabina	7	PADOM22	0	83	Yes	2010	PADOM22	Migratory
Carduelis_cannabina	7	PADOM5	0	83	Yes	2010	PADOM5	Migratory
Carduelis_cannabina	7	PAHIS1	0	83	Yes	2010	PAHIS1	Migratory
Carduelis_cannabina	7	PCOLL1	0	83	Yes	2010	PCOLL1	Migratory
Carduelis_cannabina	7	PDURB6	0	83	Yes	2010	PDURB6	Migratory
Carduelis_cannabina	7	PGRW02	0	83	Yes	2010	PGRW02	Migratory
Carduelis_cannabina	7	PGRW11	0	83	Yes	2010	PGRW11	Migratory
Carduelis_cannabina	7	PTURSUS03	0	83	Yes	2010	PTURSUS03	Migratory
Carduelis_cannabina	7	ROBIN1	0	83	Yes	2010	ROBIN1	Migratory
Carduelis_cannabina	7	RTSR1	0	83	Yes	2010	RTSR1	Migratory
Carduelis_cannabina	7	SYAT05	0	83	Yes	2010	SYAT05	Migratory
Carduelis_cannabina	7	SYMEL01	0	83	Yes	2010	SYMEL01	Migratory
Carduelis_cannabina	7	SGS1	1	83	Yes	2010	SGS1	Migratory
Carduelis_cannabina	8	DELURB2	0	146	Yes	2010	DELURB2	Migratory
Carduelis_cannabina	8	DELURB1	0	146	Yes	2010	DELURB1	Migratory
Carduelis_cannabina	8	DELURB3	0	146	Yes	2010	DELURB3	Migratory
Carduelis_cannabina	8	DELURB5	0	146	Yes	2010	DELURB5	Migratory
Carduelis_cannabina	8	GRW04	0	146	Yes	2010	GRW04	Migratory
Carduelis_cannabina	8	GRW9	0	146	Yes	2010	GRW9	Migratory
Carduelis_cannabina	8	HCARDUEL02	0	146	Yes	2010	HCARDUEL02	Migratory
Carduelis_cannabina	8	HCARDUEL1	0	146	Yes	2010	HCARDUEL1	Migratory
Carduelis_cannabina	8	HCARDUEL3	0	146	Yes	2010	HCARDUEL3	Migratory
Carduelis_cannabina	8	HCCF2	0	146	Yes	2010	HCCF2	Migratory
Carduelis_cannabina	8	HIPOL1	0	146	Yes	2010	HIPOL1	Migratory
Carduelis_cannabina	8	PADOM01	0	146	Yes	2010	PADOM01	Migratory
Carduelis_cannabina	8	PADOM08	0	146	Yes	2010	PADOM08	Migratory
Carduelis_cannabina	8	PADOM22	0	146	Yes	2010	PADOM22	Migratory
Carduelis_cannabina	8	PADOM5	0	146	Yes	2010	PADOM5	Migratory
Carduelis_cannabina	8	PAHIS1	0	146	Yes	2010	PAHIS1	Migratory
Carduelis_cannabina	8	PCOLL1	0	146	Yes	2010	PCOLL1	Migratory
Carduelis_cannabina	8	PDURB6	0	146	Yes	2010	PDURB6	Migratory
Carduelis_cannabina	8	PGRW02	0	146	Yes	2010	PGRW02	Migratory
Carduelis_cannabina	8	PGRW11	0	146	Yes	2010	PGRW11	Migratory
Carduelis_cannabina	8	PTURSUS03	0	146	Yes	2010	PTURSUS03	Migratory
Carduelis_cannabina	8	ROBIN1	0	146	Yes	2010	ROBIN1	Migratory
Carduelis_cannabina	8	RTSR1	0	146	Yes	2010	RTSR1	Migratory
Carduelis_cannabina	8	SGS1	0	146	Yes	2010	SGS1	Migratory
Carduelis_cannabina	8	SYAT05	0	146	Yes	2010	SYAT05	Migratory
Carduelis_cannabina	8	SYMEL01	0	146	Yes	2010	SYMEL01	Migratory
Carduelis_cannabina	9	DELURB2	0	147	Yes	2010	DELURB2	Migratory
Carduelis_cannabina	9	DELURB1	0	147	Yes	2010	DELURB1	Migratory
Carduelis_cannabina	9	DELURB3	0	147	Yes	2010	DELURB3	Migratory
Carduelis_cannabina	9	DELURB5	0	147	Yes	2010	DELURB5	Migratory
Carduelis_cannabina	9	GRW04	0	147	Yes	2010	GRW04	Migratory
Carduelis_cannabina	9	GRW9	0	147	Yes	2010	GRW9	Migratory
Carduelis_cannabina	9	HCARDUEL02	0	147	Yes	2010	HCARDUEL02	Migratory
Carduelis_cannabina	9	HCARDUEL1	0	147	Yes	2010	HCARDUEL1	Migratory
Carduelis_cannabina	9	HCARDUEL3	0	147	Yes	2010	HCARDUEL3	Migratory
Carduelis_cannabina	9	HCCF2	0	147	Yes	2010	HCCF2	Migratory
Carduelis_cannabina	9	HIPOL1	0	147	Yes	2010	HIPOL1	Migratory
Carduelis_cannabina	9	PADOM01	0	147	Yes	2010	PADOM01	Migratory
Carduelis_cannabina	9	PADOM08	0	147	Yes	2010	PADOM08	Migratory
Carduelis_cannabina	9	PADOM22	0	147	Yes	2010	PADOM22	Migratory
Carduelis_cannabina	9	PADOM5	0	147	Yes	2010	PADOM5	Migratory
Carduelis_cannabina	9	PAHIS1	0	147	Yes	2010	PAHIS1	Migratory
Carduelis_cannabina	9	PCOLL1	0	147	Yes	2010	PCOLL1	Migratory
Carduelis_cannabina	9	PDURB6	0	147	Yes	2010	PDURB6	Migratory
Carduelis_cannabina	9	PGRW02	0	147	Yes	2010	PGRW02	Migratory
Carduelis_cannabina	9	PGRW11	0	147	Yes	2010	PGRW11	Migratory
Carduelis_cannabina	9	PTURSUS03	0	147	Yes	2010	PTURSUS03	Migratory
Carduelis_cannabina	9	ROBIN1	0	147	Yes	2010	ROBIN1	Migratory
Carduelis_cannabina	9	RTSR1	0	147	Yes	2010	RTSR1	Migratory
Carduelis_cannabina	9	SGS1	0	147	Yes	2010	SGS1	Migratory
Carduelis_cannabina	9	SYAT05	0	147	Yes	2010	SYAT05	Migratory
Carduelis_cannabina	9	SYMEL01	0	147	Yes	2010	SYMEL01	Migratory
Carduelis_carduelis	10	DELURB2	0	117	Yes	2010	DELURB2	Partial
Carduelis_carduelis	10	DELURB1	0	117	Yes	2010	DELURB1	Partial
Carduelis_carduelis	10	DELURB3	0	117	Yes	2010	DELURB3	Partial
Carduelis_carduelis	10	DELURB5	0	117	Yes	2010	DELURB5	Partial
Carduelis_carduelis	10	GRW04	0	117	Yes	2010	GRW04	Partial
Carduelis_carduelis	10	GRW9	0	117	Yes	2010	GRW9	Partial
Carduelis_carduelis	10	HCARDUEL02	0	117	Yes	2010	HCARDUEL02	Partial
Carduelis_carduelis	10	HCARDUEL3	0	117	Yes	2010	HCARDUEL3	Partial
Carduelis_carduelis	10	HCCF2	0	117	Yes	2010	HCCF2	Partial
Carduelis_carduelis	10	HIPOL1	0	117	Yes	2010	HIPOL1	Partial
Carduelis_carduelis	10	PADOM01	0	117	Yes	2010	PADOM01	Partial
Carduelis_carduelis	10	PADOM08	0	117	Yes	2010	PADOM08	Partial
Carduelis_carduelis	10	PADOM22	0	117	Yes	2010	PADOM22	Partial
Carduelis_carduelis	10	PADOM5	0	117	Yes	2010	PADOM5	Partial
Carduelis_carduelis	10	PAHIS1	0	117	Yes	2010	PAHIS1	Partial
Carduelis_carduelis	10	PCOLL1	0	117	Yes	2010	PCOLL1	Partial
Carduelis_carduelis	10	PDURB6	0	117	Yes	2010	PDURB6	Partial
Carduelis_carduelis	10	PGRW02	0	117	Yes	2010	PGRW02	Partial
Carduelis_carduelis	10	PGRW11	0	117	Yes	2010	PGRW11	Partial
Carduelis_carduelis	10	PTURSUS03	0	117	Yes	2010	PTURSUS03	Partial
Carduelis_carduelis	10	ROBIN1	0	117	Yes	2010	ROBIN1	Partial
Carduelis_carduelis	10	RTSR1	0	117	Yes	2010	RTSR1	Partial
Carduelis_carduelis	10	SGS1	0	117	Yes	2010	SGS1	Partial
Carduelis_carduelis	10	SYAT05	0	117	Yes	2010	SYAT05	Partial
Carduelis_carduelis	10	SYMEL01	0	117	Yes	2010	SYMEL01	Partial
Carduelis_carduelis	10	HCARDUEL1	1	117	Yes	2010	HCARDUEL1	Partial
Carduelis_carduelis	11	DELURB2	0	117	Yes	2010	DELURB2	Partial
Carduelis_carduelis	11	DELURB1	0	117	Yes	2010	DELURB1	Partial
Carduelis_carduelis	11	DELURB3	0	117	Yes	2010	DELURB3	Partial
Carduelis_carduelis	11	DELURB5	0	117	Yes	2010	DELURB5	Partial
Carduelis_carduelis	11	GRW04	0	117	Yes	2010	GRW04	Partial
Carduelis_carduelis	11	GRW9	0	117	Yes	2010	GRW9	Partial
Carduelis_carduelis	11	HCARDUEL02	0	117	Yes	2010	HCARDUEL02	Partial
Carduelis_carduelis	11	HCARDUEL1	0	117	Yes	2010	HCARDUEL1	Partial
Carduelis_carduelis	11	HCARDUEL3	0	117	Yes	2010	HCARDUEL3	Partial
Carduelis_carduelis	11	HCCF2	0	117	Yes	2010	HCCF2	Partial
Carduelis_carduelis	11	HIPOL1	0	117	Yes	2010	HIPOL1	Partial
Carduelis_carduelis	11	PADOM01	0	117	Yes	2010	PADOM01	Partial
Carduelis_carduelis	11	PADOM08	0	117	Yes	2010	PADOM08	Partial
Carduelis_carduelis	11	PADOM22	0	117	Yes	2010	PADOM22	Partial
Carduelis_carduelis	11	PADOM5	0	117	Yes	2010	PADOM5	Partial
Carduelis_carduelis	11	PAHIS1	0	117	Yes	2010	PAHIS1	Partial
Carduelis_carduelis	11	PCOLL1	0	117	Yes	2010	PCOLL1	Partial
Carduelis_carduelis	11	PDURB6	0	117	Yes	2010	PDURB6	Partial
Carduelis_carduelis	11	PGRW02	0	117	Yes	2010	PGRW02	Partial
Carduelis_carduelis	11	PGRW11	0	117	Yes	2010	PGRW11	Partial
Carduelis_carduelis	11	PTURSUS03	0	117	Yes	2010	PTURSUS03	Partial
Carduelis_carduelis	11	ROBIN1	0	117	Yes	2010	ROBIN1	Partial
Carduelis_carduelis	11	RTSR1	0	117	Yes	2010	RTSR1	Partial
Carduelis_carduelis	11	SGS1	0	117	Yes	2010	SGS1	Partial
Carduelis_carduelis	11	SYAT05	0	117	Yes	2010	SYAT05	Partial
Carduelis_carduelis	11	SYMEL01	0	117	Yes	2010	SYMEL01	Partial
Carduelis_carduelis	12	DELURB2	0	118	Yes	2010	DELURB2	Partial
Carduelis_carduelis	12	DELURB1	0	118	Yes	2010	DELURB1	Partial
Carduelis_carduelis	12	DELURB3	0	118	Yes	2010	DELURB3	Partial
Carduelis_carduelis	12	DELURB5	0	118	Yes	2010	DELURB5	Partial
Carduelis_carduelis	12	GRW04	0	118	Yes	2010	GRW04	Partial
Carduelis_carduelis	12	GRW9	0	118	Yes	2010	GRW9	Partial
Carduelis_carduelis	12	GRW9	0	139	Yes	2010	GRW9	Partial
Carduelis_carduelis	12	HCARDUEL02	0	118	Yes	2010	HCARDUEL02	Partial
Carduelis_carduelis	12	HCARDUEL1	0	118	Yes	2010	HCARDUEL1	Partial
Carduelis_carduelis	12	HCARDUEL3	0	118	Yes	2010	HCARDUEL3	Partial
Carduelis_carduelis	12	HCCF2	0	118	Yes	2010	HCCF2	Partial
Carduelis_carduelis	12	HIPOL1	0	118	Yes	2010	HIPOL1	Partial
Carduelis_carduelis	12	PADOM01	0	118	Yes	2010	PADOM01	Partial
Carduelis_carduelis	12	PADOM08	0	118	Yes	2010	PADOM08	Partial
Carduelis_carduelis	12	PADOM22	0	118	Yes	2010	PADOM22	Partial
Carduelis_carduelis	12	PADOM5	0	118	Yes	2010	PADOM5	Partial
Carduelis_carduelis	12	PAHIS1	0	118	Yes	2010	PAHIS1	Partial
Carduelis_carduelis	12	PCOLL1	0	118	Yes	2010	PCOLL1	Partial
Carduelis_carduelis	12	PDURB6	0	118	Yes	2010	PDURB6	Partial
Carduelis_carduelis	12	PGRW02	0	118	Yes	2010	PGRW02	Partial
Carduelis_carduelis	12	PGRW11	0	118	Yes	2010	PGRW11	Partial
Carduelis_carduelis	12	PTURSUS03	0	118	Yes	2010	PTURSUS03	Partial
Carduelis_carduelis	12	ROBIN1	0	118	Yes	2010	ROBIN1	Partial
Carduelis_carduelis	12	RTSR1	0	118	Yes	2010	RTSR1	Partial
Carduelis_carduelis	12	SGS1	0	118	Yes	2010	SGS1	Partial
Carduelis_carduelis	12	SYAT05	0	118	Yes	2010	SYAT05	Partial
Carduelis_carduelis	12	SYMEL01	0	118	Yes	2010	SYMEL01	Partial
Carduelis_carduelis	13	DELURB2	0	139	Yes	2010	DELURB2	Partial
Carduelis_carduelis	13	DELURB1	0	139	Yes	2010	DELURB1	Partial
Carduelis_carduelis	13	DELURB3	0	139	Yes	2010	DELURB3	Partial
Carduelis_carduelis	13	DELURB5	0	139	Yes	2010	DELURB5	Partial
Carduelis_carduelis	13	GRW04	0	139	Yes	2010	GRW04	Partial
Carduelis_carduelis	13	HCARDUEL02	0	139	Yes	2010	HCARDUEL02	Partial
Carduelis_carduelis	13	HCARDUEL1	0	139	Yes	2010	HCARDUEL1	Partial
Carduelis_carduelis	13	HCARDUEL3	0	139	Yes	2010	HCARDUEL3	Partial
Carduelis_carduelis	13	HCCF2	0	139	Yes	2010	HCCF2	Partial
Carduelis_carduelis	13	HIPOL1	0	139	Yes	2010	HIPOL1	Partial
Carduelis_carduelis	13	PADOM01	0	139	Yes	2010	PADOM01	Partial
Carduelis_carduelis	13	PADOM08	0	139	Yes	2010	PADOM08	Partial
Carduelis_carduelis	13	PADOM22	0	139	Yes	2010	PADOM22	Partial
Carduelis_carduelis	13	PADOM5	0	139	Yes	2010	PADOM5	Partial
Carduelis_carduelis	13	PAHIS1	0	139	Yes	2010	PAHIS1	Partial
Carduelis_carduelis	13	PCOLL1	0	139	Yes	2010	PCOLL1	Partial
Carduelis_carduelis	13	PDURB6	0	139	Yes	2010	PDURB6	Partial
Carduelis_carduelis	13	PGRW02	0	139	Yes	2010	PGRW02	Partial
Carduelis_carduelis	13	PGRW11	0	139	Yes	2010	PGRW11	Partial
Carduelis_carduelis	13	PTURSUS03	0	139	Yes	2010	PTURSUS03	Partial
Carduelis_carduelis	13	ROBIN1	0	139	Yes	2010	ROBIN1	Partial
Carduelis_carduelis	13	RTSR1	0	139	Yes	2010	RTSR1	Partial
Carduelis_carduelis	13	SGS1	0	139	Yes	2010	SGS1	Partial
Carduelis_carduelis	13	SYAT05	0	139	Yes	2010	SYAT05	Partial
Carduelis_carduelis	13	SYMEL01	0	139	Yes	2010	SYMEL01	Partial
Carduelis_carduelis	14	DELURB2	0	139	Yes	2010	DELURB2	Partial
Carduelis_carduelis	14	DELURB1	0	139	Yes	2010	DELURB1	Partial
Carduelis_carduelis	14	DELURB3	0	139	Yes	2010	DELURB3	Partial
Carduelis_carduelis	14	DELURB5	0	139	Yes	2010	DELURB5	Partial
Carduelis_carduelis	14	GRW04	0	139	Yes	2010	GRW04	Partial
Carduelis_carduelis	14	GRW9	0	139	Yes	2010	GRW9	Partial
Carduelis_carduelis	14	HCARDUEL02	0	139	Yes	2010	HCARDUEL02	Partial
Carduelis_carduelis	14	HCARDUEL1	0	139	Yes	2010	HCARDUEL1	Partial
Carduelis_carduelis	14	HCARDUEL3	0	139	Yes	2010	HCARDUEL3	Partial
Carduelis_carduelis	14	HCCF2	0	139	Yes	2010	HCCF2	Partial
Carduelis_carduelis	14	HIPOL1	0	139	Yes	2010	HIPOL1	Partial
Carduelis_carduelis	14	PADOM01	0	139	Yes	2010	PADOM01	Partial
Carduelis_carduelis	14	PADOM08	0	139	Yes	2010	PADOM08	Partial
Carduelis_carduelis	14	PADOM22	0	139	Yes	2010	PADOM22	Partial
Carduelis_carduelis	14	PADOM5	0	139	Yes	2010	PADOM5	Partial
Carduelis_carduelis	14	PAHIS1	0	139	Yes	2010	PAHIS1	Partial
Carduelis_carduelis	14	PCOLL1	0	139	Yes	2010	PCOLL1	Partial
Carduelis_carduelis	14	PDURB6	0	139	Yes	2010	PDURB6	Partial
Carduelis_carduelis	14	PGRW02	0	139	Yes	2010	PGRW02	Partial
Carduelis_carduelis	14	PGRW11	0	139	Yes	2010	PGRW11	Partial
Carduelis_carduelis	14	PTURSUS03	0	139	Yes	2010	PTURSUS03	Partial
Carduelis_carduelis	14	ROBIN1	0	139	Yes	2010	ROBIN1	Partial
Carduelis_carduelis	14	RTSR1	0	139	Yes	2010	RTSR1	Partial
Carduelis_carduelis	14	SGS1	0	139	Yes	2010	SGS1	Partial
Carduelis_carduelis	14	SYAT05	0	139	Yes	2010	SYAT05	Partial
Carduelis_carduelis	14	SYMEL01	0	139	Yes	2010	SYMEL01	Partial
Carduelis_carduelis	15	DELURB2	0	139	Yes	2010	DELURB2	Partial
Carduelis_carduelis	15	DELURB1	0	139	Yes	2010	DELURB1	Partial
Carduelis_carduelis	15	DELURB3	0	139	Yes	2010	DELURB3	Partial
Carduelis_carduelis	15	DELURB5	0	139	Yes	2010	DELURB5	Partial
Carduelis_carduelis	15	GRW04	0	139	Yes	2010	GRW04	Partial
Carduelis_carduelis	15	GRW9	0	139	Yes	2010	GRW9	Partial
Carduelis_carduelis	15	HCARDUEL02	0	139	Yes	2010	HCARDUEL02	Partial
Carduelis_carduelis	15	HCARDUEL1	0	139	Yes	2010	HCARDUEL1	Partial
Carduelis_carduelis	15	HCARDUEL3	0	139	Yes	2010	HCARDUEL3	Partial
Carduelis_carduelis	15	HCCF2	0	139	Yes	2010	HCCF2	Partial
Carduelis_carduelis	15	HIPOL1	0	139	Yes	2010	HIPOL1	Partial
Carduelis_carduelis	15	PADOM01	0	139	Yes	2010	PADOM01	Partial
Carduelis_carduelis	15	PADOM08	0	139	Yes	2010	PADOM08	Partial
Carduelis_carduelis	15	PADOM22	0	139	Yes	2010	PADOM22	Partial
Carduelis_carduelis	15	PADOM5	0	139	Yes	2010	PADOM5	Partial
Carduelis_carduelis	15	PAHIS1	0	139	Yes	2010	PAHIS1	Partial
Carduelis_carduelis	15	PCOLL1	0	139	Yes	2010	PCOLL1	Partial
Carduelis_carduelis	15	PDURB6	0	139	Yes	2010	PDURB6	Partial
Carduelis_carduelis	15	PGRW02	0	139	Yes	2010	PGRW02	Partial
Carduelis_carduelis	15	PGRW11	0	139	Yes	2010	PGRW11	Partial
Carduelis_carduelis	15	PTURSUS03	0	139	Yes	2010	PTURSUS03	Partial
Carduelis_carduelis	15	ROBIN1	0	139	Yes	2010	ROBIN1	Partial
Carduelis_carduelis	15	RTSR1	0	139	Yes	2010	RTSR1	Partial
Carduelis_carduelis	15	SGS1	0	139	Yes	2010	SGS1	Partial
Carduelis_carduelis	15	SYAT05	0	139	Yes	2010	SYAT05	Partial
Carduelis_carduelis	15	SYMEL01	0	139	Yes	2010	SYMEL01	Partial
Carduelis_carduelis	16	DELURB2	0	139	Yes	2010	DELURB2	Partial
Carduelis_carduelis	16	DELURB1	0	139	Yes	2010	DELURB1	Partial
Carduelis_carduelis	16	DELURB3	0	139	Yes	2010	DELURB3	Partial
Carduelis_carduelis	16	DELURB5	0	139	Yes	2010	DELURB5	Partial
Carduelis_carduelis	16	GRW04	0	139	Yes	2010	GRW04	Partial
Carduelis_carduelis	16	GRW9	0	139	Yes	2010	GRW9	Partial
Carduelis_carduelis	16	HCARDUEL02	0	139	Yes	2010	HCARDUEL02	Partial
Carduelis_carduelis	16	HCARDUEL1	0	139	Yes	2010	HCARDUEL1	Partial
Carduelis_carduelis	16	HCARDUEL3	0	139	Yes	2010	HCARDUEL3	Partial
Carduelis_carduelis	16	HCCF2	0	139	Yes	2010	HCCF2	Partial
Carduelis_carduelis	16	HIPOL1	0	139	Yes	2010	HIPOL1	Partial
Carduelis_carduelis	16	PADOM01	0	139	Yes	2010	PADOM01	Partial
Carduelis_carduelis	16	PADOM08	0	139	Yes	2010	PADOM08	Partial
Carduelis_carduelis	16	PADOM22	0	139	Yes	2010	PADOM22	Partial
Carduelis_carduelis	16	PADOM5	0	139	Yes	2010	PADOM5	Partial
Carduelis_carduelis	16	PAHIS1	0	139	Yes	2010	PAHIS1	Partial
Carduelis_carduelis	16	PCOLL1	0	139	Yes	2010	PCOLL1	Partial
Carduelis_carduelis	16	PDURB6	0	139	Yes	2010	PDURB6	Partial
Carduelis_carduelis	16	PGRW02	0	139	Yes	2010	PGRW02	Partial
Carduelis_carduelis	16	PGRW11	0	139	Yes	2010	PGRW11	Partial
Carduelis_carduelis	16	PTURSUS03	0	139	Yes	2010	PTURSUS03	Partial
Carduelis_carduelis	16	ROBIN1	0	139	Yes	2010	ROBIN1	Partial
Carduelis_carduelis	16	RTSR1	0	139	Yes	2010	RTSR1	Partial
Carduelis_carduelis	16	SGS1	0	139	Yes	2010	SGS1	Partial
Carduelis_carduelis	16	SYAT05	0	139	Yes	2010	SYAT05	Partial
Carduelis_carduelis	16	SYMEL01	0	139	Yes	2010	SYMEL01	Partial
Carduelis_carduelis	17	DELURB2	0	146	Yes	2010	DELURB2	Partial
Carduelis_carduelis	17	DELURB1	0	146	Yes	2010	DELURB1	Partial
Carduelis_carduelis	17	DELURB3	0	146	Yes	2010	DELURB3	Partial
Carduelis_carduelis	17	DELURB5	0	146	Yes	2010	DELURB5	Partial
Carduelis_carduelis	17	GRW04	0	146	Yes	2010	GRW04	Partial
Carduelis_carduelis	17	GRW9	0	146	Yes	2010	GRW9	Partial
Carduelis_carduelis	17	HCARDUEL02	0	146	Yes	2010	HCARDUEL02	Partial
Carduelis_carduelis	17	HCARDUEL1	0	146	Yes	2010	HCARDUEL1	Partial
Carduelis_carduelis	17	HCARDUEL3	0	146	Yes	2010	HCARDUEL3	Partial
Carduelis_carduelis	17	HCCF2	0	146	Yes	2010	HCCF2	Partial
Carduelis_carduelis	17	HIPOL1	0	146	Yes	2010	HIPOL1	Partial
Carduelis_carduelis	17	PADOM01	0	146	Yes	2010	PADOM01	Partial
Carduelis_carduelis	17	PADOM08	0	146	Yes	2010	PADOM08	Partial
Carduelis_carduelis	17	PADOM22	0	146	Yes	2010	PADOM22	Partial
Carduelis_carduelis	17	PADOM5	0	146	Yes	2010	PADOM5	Partial
Carduelis_carduelis	17	PAHIS1	0	146	Yes	2010	PAHIS1	Partial
Carduelis_carduelis	17	PCOLL1	0	146	Yes	2010	PCOLL1	Partial
Carduelis_carduelis	17	PDURB6	0	146	Yes	2010	PDURB6	Partial
Carduelis_carduelis	17	PGRW02	0	146	Yes	2010	PGRW02	Partial
Carduelis_carduelis	17	PGRW11	0	146	Yes	2010	PGRW11	Partial
Carduelis_carduelis	17	PTURSUS03	0	146	Yes	2010	PTURSUS03	Partial
Carduelis_carduelis	17	ROBIN1	0	146	Yes	2010	ROBIN1	Partial
Carduelis_carduelis	17	RTSR1	0	146	Yes	2010	RTSR1	Partial
Carduelis_carduelis	17	SGS1	0	146	Yes	2010	SGS1	Partial
Carduelis_carduelis	17	SYAT05	0	146	Yes	2010	SYAT05	Partial
Carduelis_carduelis	17	SYMEL01	0	146	Yes	2010	SYMEL01	Partial
Carduelis_carduelis	18	DELURB2	0	146	Yes	2010	DELURB2	Partial
Carduelis_carduelis	18	DELURB1	0	146	Yes	2010	DELURB1	Partial
Carduelis_carduelis	18	DELURB3	0	146	Yes	2010	DELURB3	Partial
Carduelis_carduelis	18	DELURB5	0	146	Yes	2010	DELURB5	Partial
Carduelis_carduelis	18	GRW04	0	146	Yes	2010	GRW04	Partial
Carduelis_carduelis	18	GRW9	0	146	Yes	2010	GRW9	Partial
Carduelis_carduelis	18	HCARDUEL02	0	146	Yes	2010	HCARDUEL02	Partial
Carduelis_carduelis	18	HCARDUEL1	0	146	Yes	2010	HCARDUEL1	Partial
Carduelis_carduelis	18	HCARDUEL3	0	146	Yes	2010	HCARDUEL3	Partial
Carduelis_carduelis	18	HCCF2	0	146	Yes	2010	HCCF2	Partial
Carduelis_carduelis	18	HIPOL1	0	146	Yes	2010	HIPOL1	Partial
Carduelis_carduelis	18	PADOM01	0	146	Yes	2010	PADOM01	Partial
Carduelis_carduelis	18	PADOM08	0	146	Yes	2010	PADOM08	Partial
Carduelis_carduelis	18	PADOM22	0	146	Yes	2010	PADOM22	Partial
Carduelis_carduelis	18	PADOM5	0	146	Yes	2010	PADOM5	Partial
Carduelis_carduelis	18	PAHIS1	0	146	Yes	2010	PAHIS1	Partial
Carduelis_carduelis	18	PCOLL1	0	146	Yes	2010	PCOLL1	Partial
Carduelis_carduelis	18	PDURB6	0	146	Yes	2010	PDURB6	Partial
Carduelis_carduelis	18	PGRW02	0	146	Yes	2010	PGRW02	Partial
Carduelis_carduelis	18	PGRW11	0	146	Yes	2010	PGRW11	Partial
Carduelis_carduelis	18	PTURSUS03	0	146	Yes	2010	PTURSUS03	Partial
Carduelis_carduelis	18	ROBIN1	0	146	Yes	2010	ROBIN1	Partial
Carduelis_carduelis	18	RTSR1	0	146	Yes	2010	RTSR1	Partial
Carduelis_carduelis	18	SGS1	0	146	Yes	2010	SGS1	Partial
Carduelis_carduelis	18	SYAT05	0	146	Yes	2010	SYAT05	Partial
Carduelis_carduelis	18	SYMEL01	0	146	Yes	2010	SYMEL01	Partial
Carduelis_carduelis	19	DELURB2	0	146	Yes	2010	DELURB2	Partial
Carduelis_carduelis	19	DELURB1	0	146	Yes	2010	DELURB1	Partial
Carduelis_carduelis	19	DELURB3	0	146	Yes	2010	DELURB3	Partial
Carduelis_carduelis	19	DELURB5	0	146	Yes	2010	DELURB5	Partial
Carduelis_carduelis	19	GRW04	0	146	Yes	2010	GRW04	Partial
Carduelis_carduelis	19	GRW9	0	146	Yes	2010	GRW9	Partial
Carduelis_carduelis	19	HCARDUEL02	0	146	Yes	2010	HCARDUEL02	Partial
Carduelis_carduelis	19	HCARDUEL1	0	146	Yes	2010	HCARDUEL1	Partial
Carduelis_carduelis	19	HCARDUEL3	0	146	Yes	2010	HCARDUEL3	Partial
Carduelis_carduelis	19	HCCF2	0	146	Yes	2010	HCCF2	Partial
Carduelis_carduelis	19	HIPOL1	0	146	Yes	2010	HIPOL1	Partial
Carduelis_carduelis	19	PADOM01	0	146	Yes	2010	PADOM01	Partial
Carduelis_carduelis	19	PADOM08	0	146	Yes	2010	PADOM08	Partial
Carduelis_carduelis	19	PADOM22	0	146	Yes	2010	PADOM22	Partial
Carduelis_carduelis	19	PADOM5	0	146	Yes	2010	PADOM5	Partial
Carduelis_carduelis	19	PAHIS1	0	146	Yes	2010	PAHIS1	Partial
Carduelis_carduelis	19	PCOLL1	0	146	Yes	2010	PCOLL1	Partial
Carduelis_carduelis	19	PDURB6	0	146	Yes	2010	PDURB6	Partial
Carduelis_carduelis	19	PGRW02	0	146	Yes	2010	PGRW02	Partial
Carduelis_carduelis	19	PGRW11	0	146	Yes	2010	PGRW11	Partial
Carduelis_carduelis	19	PTURSUS03	0	146	Yes	2010	PTURSUS03	Partial
Carduelis_carduelis	19	ROBIN1	0	146	Yes	2010	ROBIN1	Partial
Carduelis_carduelis	19	RTSR1	0	146	Yes	2010	RTSR1	Partial
Carduelis_carduelis	19	SGS1	0	146	Yes	2010	SGS1	Partial
Carduelis_carduelis	19	SYAT05	0	146	Yes	2010	SYAT05	Partial
Carduelis_carduelis	19	SYMEL01	0	146	Yes	2010	SYMEL01	Partial
Carduelis_carduelis	20	DELURB2	0	147	Yes	2010	DELURB2	Partial
Carduelis_carduelis	20	DELURB1	0	147	Yes	2010	DELURB1	Partial
Carduelis_carduelis	20	DELURB3	0	147	Yes	2010	DELURB3	Partial
Carduelis_carduelis	20	DELURB5	0	147	Yes	2010	DELURB5	Partial
Carduelis_carduelis	20	GRW04	0	147	Yes	2010	GRW04	Partial
Carduelis_carduelis	20	GRW9	0	147	Yes	2010	GRW9	Partial
Carduelis_carduelis	20	HCARDUEL02	0	147	Yes	2010	HCARDUEL02	Partial
Carduelis_carduelis	20	HCARDUEL1	0	147	Yes	2010	HCARDUEL1	Partial
Carduelis_carduelis	20	HCARDUEL3	0	147	Yes	2010	HCARDUEL3	Partial
Carduelis_carduelis	20	HCCF2	0	147	Yes	2010	HCCF2	Partial
Carduelis_carduelis	20	HIPOL1	0	147	Yes	2010	HIPOL1	Partial
Carduelis_carduelis	20	PADOM01	0	147	Yes	2010	PADOM01	Partial
Carduelis_carduelis	20	PADOM08	0	147	Yes	2010	PADOM08	Partial
Carduelis_carduelis	20	PADOM22	0	147	Yes	2010	PADOM22	Partial
Carduelis_carduelis	20	PADOM5	0	147	Yes	2010	PADOM5	Partial
Carduelis_carduelis	20	PAHIS1	0	147	Yes	2010	PAHIS1	Partial
Carduelis_carduelis	20	PCOLL1	0	147	Yes	2010	PCOLL1	Partial
Carduelis_carduelis	20	PDURB6	0	147	Yes	2010	PDURB6	Partial
Carduelis_carduelis	20	PGRW02	0	147	Yes	2010	PGRW02	Partial
Carduelis_carduelis	20	PGRW11	0	147	Yes	2010	PGRW11	Partial
Carduelis_carduelis	20	PTURSUS03	0	147	Yes	2010	PTURSUS03	Partial
Carduelis_carduelis	20	ROBIN1	0	147	Yes	2010	ROBIN1	Partial
Carduelis_carduelis	20	RTSR1	0	147	Yes	2010	RTSR1	Partial
Carduelis_carduelis	20	SGS1	0	147	Yes	2010	SGS1	Partial
Carduelis_carduelis	20	SYAT05	0	147	Yes	2010	SYAT05	Partial
Carduelis_carduelis	20	SYMEL01	0	147	Yes	2010	SYMEL01	Partial
Carduelis_carduelis	21	DELURB2	0	151	Yes	2010	DELURB2	Partial
Carduelis_carduelis	21	DELURB1	0	151	Yes	2010	DELURB1	Partial
Carduelis_carduelis	21	DELURB3	0	151	Yes	2010	DELURB3	Partial
Carduelis_carduelis	21	DELURB5	0	151	Yes	2010	DELURB5	Partial
Carduelis_carduelis	21	GRW04	0	151	Yes	2010	GRW04	Partial
Carduelis_carduelis	21	GRW9	0	151	Yes	2010	GRW9	Partial
Carduelis_carduelis	21	HCARDUEL02	0	151	Yes	2010	HCARDUEL02	Partial
Carduelis_carduelis	21	HCARDUEL1	0	151	Yes	2010	HCARDUEL1	Partial
Carduelis_carduelis	21	HCARDUEL3	0	151	Yes	2010	HCARDUEL3	Partial
Carduelis_carduelis	21	HCCF2	0	151	Yes	2010	HCCF2	Partial
Carduelis_carduelis	21	HIPOL1	0	151	Yes	2010	HIPOL1	Partial
Carduelis_carduelis	21	PADOM01	0	151	Yes	2010	PADOM01	Partial
Carduelis_carduelis	21	PADOM08	0	151	Yes	2010	PADOM08	Partial
Carduelis_carduelis	21	PADOM22	0	151	Yes	2010	PADOM22	Partial
Carduelis_carduelis	21	PADOM5	0	151	Yes	2010	PADOM5	Partial
Carduelis_carduelis	21	PAHIS1	0	151	Yes	2010	PAHIS1	Partial
Carduelis_carduelis	21	PCOLL1	0	151	Yes	2010	PCOLL1	Partial
Carduelis_carduelis	21	PDURB6	0	151	Yes	2010	PDURB6	Partial
Carduelis_carduelis	21	PGRW02	0	151	Yes	2010	PGRW02	Partial
Carduelis_carduelis	21	PGRW11	0	151	Yes	2010	PGRW11	Partial
Carduelis_carduelis	21	PTURSUS03	0	151	Yes	2010	PTURSUS03	Partial
Carduelis_carduelis	21	ROBIN1	0	151	Yes	2010	ROBIN1	Partial
Carduelis_carduelis	21	RTSR1	0	151	Yes	2010	RTSR1	Partial
Carduelis_carduelis	21	SGS1	0	151	Yes	2010	SGS1	Partial
Carduelis_carduelis	21	SYAT05	0	151	Yes	2010	SYAT05	Partial
Carduelis_carduelis	21	SYMEL01	0	151	Yes	2010	SYMEL01	Partial
Carduelis_carduelis	22	DELURB2	0	151	Yes	2010	DELURB2	Partial
Carduelis_carduelis	22	DELURB1	0	151	Yes	2010	DELURB1	Partial
Carduelis_carduelis	22	DELURB3	0	151	Yes	2010	DELURB3	Partial
Carduelis_carduelis	22	DELURB5	0	151	Yes	2010	DELURB5	Partial
Carduelis_carduelis	22	GRW04	0	151	Yes	2010	GRW04	Partial
Carduelis_carduelis	22	GRW9	0	151	Yes	2010	GRW9	Partial
Carduelis_carduelis	22	HCARDUEL02	0	151	Yes	2010	HCARDUEL02	Partial
Carduelis_carduelis	22	HCARDUEL1	0	151	Yes	2010	HCARDUEL1	Partial
Carduelis_carduelis	22	HCARDUEL3	0	151	Yes	2010	HCARDUEL3	Partial
Carduelis_carduelis	22	HCCF2	0	151	Yes	2010	HCCF2	Partial
Carduelis_carduelis	22	HIPOL1	0	151	Yes	2010	HIPOL1	Partial
Carduelis_carduelis	22	PADOM01	0	151	Yes	2010	PADOM01	Partial
Carduelis_carduelis	22	PADOM08	0	151	Yes	2010	PADOM08	Partial
Carduelis_carduelis	22	PADOM22	0	151	Yes	2010	PADOM22	Partial
Carduelis_carduelis	22	PADOM5	0	151	Yes	2010	PADOM5	Partial
Carduelis_carduelis	22	PAHIS1	0	151	Yes	2010	PAHIS1	Partial
Carduelis_carduelis	22	PCOLL1	0	151	Yes	2010	PCOLL1	Partial
Carduelis_carduelis	22	PDURB6	0	151	Yes	2010	PDURB6	Partial
Carduelis_carduelis	22	PGRW02	0	151	Yes	2010	PGRW02	Partial
Carduelis_carduelis	22	PGRW11	0	151	Yes	2010	PGRW11	Partial
Carduelis_carduelis	22	PTURSUS03	0	151	Yes	2010	PTURSUS03	Partial
Carduelis_carduelis	22	ROBIN1	0	151	Yes	2010	ROBIN1	Partial
Carduelis_carduelis	22	RTSR1	0	151	Yes	2010	RTSR1	Partial
Carduelis_carduelis	22	SGS1	0	151	Yes	2010	SGS1	Partial
Carduelis_carduelis	22	SYAT05	0	151	Yes	2010	SYAT05	Partial
Carduelis_carduelis	22	SYMEL01	0	151	Yes	2010	SYMEL01	Partial
Carduelis_carduelis	23	DELURB2	0	151	Yes	2010	DELURB2	Partial
Carduelis_carduelis	23	DELURB1	0	151	Yes	2010	DELURB1	Partial
Carduelis_carduelis	23	DELURB3	0	151	Yes	2010	DELURB3	Partial
Carduelis_carduelis	23	DELURB5	0	151	Yes	2010	DELURB5	Partial
Carduelis_carduelis	23	GRW04	0	151	Yes	2010	GRW04	Partial
Carduelis_carduelis	23	GRW9	0	151	Yes	2010	GRW9	Partial
Carduelis_carduelis	23	HCARDUEL02	0	151	Yes	2010	HCARDUEL02	Partial
Carduelis_carduelis	23	HCARDUEL1	0	151	Yes	2010	HCARDUEL1	Partial
Carduelis_carduelis	23	HCARDUEL3	0	151	Yes	2010	HCARDUEL3	Partial
Carduelis_carduelis	23	HCCF2	0	151	Yes	2010	HCCF2	Partial
Carduelis_carduelis	23	HIPOL1	0	151	Yes	2010	HIPOL1	Partial
Carduelis_carduelis	23	PADOM01	0	151	Yes	2010	PADOM01	Partial
Carduelis_carduelis	23	PADOM08	0	151	Yes	2010	PADOM08	Partial
Carduelis_carduelis	23	PADOM22	0	151	Yes	2010	PADOM22	Partial
Carduelis_carduelis	23	PADOM5	0	151	Yes	2010	PADOM5	Partial
Carduelis_carduelis	23	PAHIS1	0	151	Yes	2010	PAHIS1	Partial
Carduelis_carduelis	23	PCOLL1	0	151	Yes	2010	PCOLL1	Partial
Carduelis_carduelis	23	PDURB6	0	151	Yes	2010	PDURB6	Partial
Carduelis_carduelis	23	PGRW02	0	151	Yes	2010	PGRW02	Partial
Carduelis_carduelis	23	PGRW11	0	151	Yes	2010	PGRW11	Partial
Carduelis_carduelis	23	PTURSUS03	0	151	Yes	2010	PTURSUS03	Partial
Carduelis_carduelis	23	ROBIN1	0	151	Yes	2010	ROBIN1	Partial
Carduelis_carduelis	23	RTSR1	0	151	Yes	2010	RTSR1	Partial
Carduelis_carduelis	23	SGS1	0	151	Yes	2010	SGS1	Partial
Carduelis_carduelis	23	SYAT05	0	151	Yes	2010	SYAT05	Partial
Carduelis_carduelis	23	SYMEL01	0	151	Yes	2010	SYMEL01	Partial
Carduelis_carduelis	24	DELURB2	0	151	Yes	2010	DELURB2	Partial
Carduelis_carduelis	24	DELURB1	0	151	Yes	2010	DELURB1	Partial
Carduelis_carduelis	24	DELURB3	0	151	Yes	2010	DELURB3	Partial
Carduelis_carduelis	24	DELURB5	0	151	Yes	2010	DELURB5	Partial
Carduelis_carduelis	24	GRW04	0	151	Yes	2010	GRW04	Partial
Carduelis_carduelis	24	GRW9	0	151	Yes	2010	GRW9	Partial
Carduelis_carduelis	24	HCARDUEL02	0	151	Yes	2010	HCARDUEL02	Partial
Carduelis_carduelis	24	HCARDUEL3	0	151	Yes	2010	HCARDUEL3	Partial
Carduelis_carduelis	24	HCCF2	0	151	Yes	2010	HCCF2	Partial
Carduelis_carduelis	24	HIPOL1	0	151	Yes	2010	HIPOL1	Partial
Carduelis_carduelis	24	PADOM01	0	151	Yes	2010	PADOM01	Partial
Carduelis_carduelis	24	PADOM08	0	151	Yes	2010	PADOM08	Partial
Carduelis_carduelis	24	PADOM22	0	151	Yes	2010	PADOM22	Partial
Carduelis_carduelis	24	PADOM5	0	151	Yes	2010	PADOM5	Partial
Carduelis_carduelis	24	PAHIS1	0	151	Yes	2010	PAHIS1	Partial
Carduelis_carduelis	24	PCOLL1	0	151	Yes	2010	PCOLL1	Partial
Carduelis_carduelis	24	PDURB6	0	151	Yes	2010	PDURB6	Partial
Carduelis_carduelis	24	PGRW02	0	151	Yes	2010	PGRW02	Partial
Carduelis_carduelis	24	PGRW11	0	151	Yes	2010	PGRW11	Partial
Carduelis_carduelis	24	PTURSUS03	0	151	Yes	2010	PTURSUS03	Partial
Carduelis_carduelis	24	ROBIN1	0	151	Yes	2010	ROBIN1	Partial
Carduelis_carduelis	24	RTSR1	0	151	Yes	2010	RTSR1	Partial
Carduelis_carduelis	24	SGS1	0	151	Yes	2010	SGS1	Partial
Carduelis_carduelis	24	SYAT05	0	151	Yes	2010	SYAT05	Partial
Carduelis_carduelis	24	SYMEL01	0	151	Yes	2010	SYMEL01	Partial
Carduelis_carduelis	24	HCARDUEL1	1	151	Yes	2010	HCARDUEL1	Partial
Carduelis_carduelis	25	DELURB2	0	151	Yes	2010	DELURB2	Partial
Carduelis_carduelis	25	DELURB1	0	151	Yes	2010	DELURB1	Partial
Carduelis_carduelis	25	DELURB3	0	151	Yes	2010	DELURB3	Partial
Carduelis_carduelis	25	DELURB5	0	151	Yes	2010	DELURB5	Partial
Carduelis_carduelis	25	GRW04	0	151	Yes	2010	GRW04	Partial
Carduelis_carduelis	25	GRW9	0	151	Yes	2010	GRW9	Partial
Carduelis_carduelis	25	HCARDUEL02	0	151	Yes	2010	HCARDUEL02	Partial
Carduelis_carduelis	25	HCARDUEL1	0	151	Yes	2010	HCARDUEL1	Partial
Carduelis_carduelis	25	HCARDUEL3	0	151	Yes	2010	HCARDUEL3	Partial
Carduelis_carduelis	25	HCCF2	0	151	Yes	2010	HCCF2	Partial
Carduelis_carduelis	25	HIPOL1	0	151	Yes	2010	HIPOL1	Partial
Carduelis_carduelis	25	PADOM01	0	151	Yes	2010	PADOM01	Partial
Carduelis_carduelis	25	PADOM08	0	151	Yes	2010	PADOM08	Partial
Carduelis_carduelis	25	PADOM22	0	151	Yes	2010	PADOM22	Partial
Carduelis_carduelis	25	PADOM5	0	151	Yes	2010	PADOM5	Partial
Carduelis_carduelis	25	PAHIS1	0	151	Yes	2010	PAHIS1	Partial
Carduelis_carduelis	25	PCOLL1	0	151	Yes	2010	PCOLL1	Partial
Carduelis_carduelis	25	PDURB6	0	151	Yes	2010	PDURB6	Partial
Carduelis_carduelis	25	PGRW02	0	151	Yes	2010	PGRW02	Partial
Carduelis_carduelis	25	PGRW11	0	151	Yes	2010	PGRW11	Partial
Carduelis_carduelis	25	PTURSUS03	0	151	Yes	2010	PTURSUS03	Partial
Carduelis_carduelis	25	ROBIN1	0	151	Yes	2010	ROBIN1	Partial
Carduelis_carduelis	25	RTSR1	0	151	Yes	2010	RTSR1	Partial
Carduelis_carduelis	25	SGS1	0	151	Yes	2010	SGS1	Partial
Carduelis_carduelis	25	SYAT05	0	151	Yes	2010	SYAT05	Partial
Carduelis_carduelis	25	SYMEL01	0	151	Yes	2010	SYMEL01	Partial
Carduelis_carduelis	26	DELURB2	0	152	Yes	2010	DELURB2	Partial
Carduelis_carduelis	26	DELURB1	0	152	Yes	2010	DELURB1	Partial
Carduelis_carduelis	26	DELURB3	0	152	Yes	2010	DELURB3	Partial
Carduelis_carduelis	26	DELURB5	0	152	Yes	2010	DELURB5	Partial
Carduelis_carduelis	26	GRW04	0	152	Yes	2010	GRW04	Partial
Carduelis_carduelis	26	GRW9	0	152	Yes	2010	GRW9	Partial
Carduelis_carduelis	26	HCARDUEL02	0	152	Yes	2010	HCARDUEL02	Partial
Carduelis_carduelis	26	HCARDUEL1	0	152	Yes	2010	HCARDUEL1	Partial
Carduelis_carduelis	26	HCARDUEL3	0	152	Yes	2010	HCARDUEL3	Partial
Carduelis_carduelis	26	HCCF2	0	152	Yes	2010	HCCF2	Partial
Carduelis_carduelis	26	HIPOL1	0	152	Yes	2010	HIPOL1	Partial
Carduelis_carduelis	26	PADOM01	0	152	Yes	2010	PADOM01	Partial
Carduelis_carduelis	26	PADOM08	0	152	Yes	2010	PADOM08	Partial
Carduelis_carduelis	26	PADOM22	0	152	Yes	2010	PADOM22	Partial
Carduelis_carduelis	26	PADOM5	0	152	Yes	2010	PADOM5	Partial
Carduelis_carduelis	26	PAHIS1	0	152	Yes	2010	PAHIS1	Partial
Carduelis_carduelis	26	PCOLL1	0	152	Yes	2010	PCOLL1	Partial
Carduelis_carduelis	26	PDURB6	0	152	Yes	2010	PDURB6	Partial
Carduelis_carduelis	26	PGRW02	0	152	Yes	2010	PGRW02	Partial
Carduelis_carduelis	26	PGRW11	0	152	Yes	2010	PGRW11	Partial
Carduelis_carduelis	26	PTURSUS03	0	152	Yes	2010	PTURSUS03	Partial
Carduelis_carduelis	26	ROBIN1	0	152	Yes	2010	ROBIN1	Partial
Carduelis_carduelis	26	RTSR1	0	152	Yes	2010	RTSR1	Partial
Carduelis_carduelis	26	SGS1	0	152	Yes	2010	SGS1	Partial
Carduelis_carduelis	26	SYAT05	0	152	Yes	2010	SYAT05	Partial
Carduelis_carduelis	26	SYMEL01	0	152	Yes	2010	SYMEL01	Partial
Carduelis_carduelis	27	DELURB2	0	152	Yes	2010	DELURB2	Partial
Carduelis_carduelis	27	DELURB1	0	152	Yes	2010	DELURB1	Partial
Carduelis_carduelis	27	DELURB3	0	152	Yes	2010	DELURB3	Partial
Carduelis_carduelis	27	DELURB5	0	152	Yes	2010	DELURB5	Partial
Carduelis_carduelis	27	GRW04	0	152	Yes	2010	GRW04	Partial
Carduelis_carduelis	27	GRW9	0	152	Yes	2010	GRW9	Partial
Carduelis_carduelis	27	HCARDUEL02	0	152	Yes	2010	HCARDUEL02	Partial
Carduelis_carduelis	27	HCARDUEL1	0	152	Yes	2010	HCARDUEL1	Partial
Carduelis_carduelis	27	HCARDUEL3	0	152	Yes	2010	HCARDUEL3	Partial
Carduelis_carduelis	27	HCCF2	0	152	Yes	2010	HCCF2	Partial
Carduelis_carduelis	27	HIPOL1	0	152	Yes	2010	HIPOL1	Partial
Carduelis_carduelis	27	PADOM01	0	152	Yes	2010	PADOM01	Partial
Carduelis_carduelis	27	PADOM08	0	152	Yes	2010	PADOM08	Partial
Carduelis_carduelis	27	PADOM22	0	152	Yes	2010	PADOM22	Partial
Carduelis_carduelis	27	PADOM5	0	152	Yes	2010	PADOM5	Partial
Carduelis_carduelis	27	PAHIS1	0	152	Yes	2010	PAHIS1	Partial
Carduelis_carduelis	27	PCOLL1	0	152	Yes	2010	PCOLL1	Partial
Carduelis_carduelis	27	PDURB6	0	152	Yes	2010	PDURB6	Partial
Carduelis_carduelis	27	PGRW02	0	152	Yes	2010	PGRW02	Partial
Carduelis_carduelis	27	PGRW11	0	152	Yes	2010	PGRW11	Partial
Carduelis_carduelis	27	PTURSUS03	0	152	Yes	2010	PTURSUS03	Partial
Carduelis_carduelis	27	ROBIN1	0	152	Yes	2010	ROBIN1	Partial
Carduelis_carduelis	27	RTSR1	0	152	Yes	2010	RTSR1	Partial
Carduelis_carduelis	27	SGS1	0	152	Yes	2010	SGS1	Partial
Carduelis_carduelis	27	SYAT05	0	152	Yes	2010	SYAT05	Partial
Carduelis_carduelis	27	SYMEL01	0	152	Yes	2010	SYMEL01	Partial
Carduelis_carduelis	28	DELURB2	0	152	Yes	2010	DELURB2	Partial
Carduelis_carduelis	28	DELURB1	0	152	Yes	2010	DELURB1	Partial
Carduelis_carduelis	28	DELURB3	0	152	Yes	2010	DELURB3	Partial
Carduelis_carduelis	28	DELURB5	0	152	Yes	2010	DELURB5	Partial
Carduelis_carduelis	28	GRW04	0	152	Yes	2010	GRW04	Partial
Carduelis_carduelis	28	GRW9	0	152	Yes	2010	GRW9	Partial
Carduelis_carduelis	28	HCARDUEL1	0	152	Yes	2010	HCARDUEL1	Partial
Carduelis_carduelis	28	HCARDUEL3	0	152	Yes	2010	HCARDUEL3	Partial
Carduelis_carduelis	28	HCCF2	0	152	Yes	2010	HCCF2	Partial
Carduelis_carduelis	28	HIPOL1	0	152	Yes	2010	HIPOL1	Partial
Carduelis_carduelis	28	PADOM01	0	152	Yes	2010	PADOM01	Partial
Carduelis_carduelis	28	PADOM08	0	152	Yes	2010	PADOM08	Partial
Carduelis_carduelis	28	PADOM22	0	152	Yes	2010	PADOM22	Partial
Carduelis_carduelis	28	PADOM5	0	152	Yes	2010	PADOM5	Partial
Carduelis_carduelis	28	PAHIS1	0	152	Yes	2010	PAHIS1	Partial
Carduelis_carduelis	28	PCOLL1	0	152	Yes	2010	PCOLL1	Partial
Carduelis_carduelis	28	PDURB6	0	152	Yes	2010	PDURB6	Partial
Carduelis_carduelis	28	PGRW02	0	152	Yes	2010	PGRW02	Partial
Carduelis_carduelis	28	PGRW11	0	152	Yes	2010	PGRW11	Partial
Carduelis_carduelis	28	PTURSUS03	0	152	Yes	2010	PTURSUS03	Partial
Carduelis_carduelis	28	ROBIN1	0	152	Yes	2010	ROBIN1	Partial
Carduelis_carduelis	28	RTSR1	0	152	Yes	2010	RTSR1	Partial
Carduelis_carduelis	28	SGS1	0	152	Yes	2010	SGS1	Partial
Carduelis_carduelis	28	SYAT05	0	152	Yes	2010	SYAT05	Partial
Carduelis_carduelis	28	SYMEL01	0	152	Yes	2010	SYMEL01	Partial
Carduelis_carduelis	28	HCARDUEL02	1	152	Yes	2010	HCARDUEL02	Partial
Carduelis_chloris	29	DELURB2	0	118	Yes	2010	DELURB2	Sedentary
Carduelis_chloris	29	DELURB1	0	118	Yes	2010	DELURB1	Sedentary
Carduelis_chloris	29	DELURB3	0	118	Yes	2010	DELURB3	Sedentary
Carduelis_chloris	29	DELURB5	0	118	Yes	2010	DELURB5	Sedentary
Carduelis_chloris	29	GRW04	0	118	Yes	2010	GRW04	Sedentary
Carduelis_chloris	29	GRW9	0	118	Yes	2010	GRW9	Sedentary
Carduelis_chloris	29	HCARDUEL02	0	118	Yes	2010	HCARDUEL02	Sedentary
Carduelis_chloris	29	HCARDUEL1	0	118	Yes	2010	HCARDUEL1	Sedentary
Carduelis_chloris	29	HCARDUEL3	0	118	Yes	2010	HCARDUEL3	Sedentary
Carduelis_chloris	29	HCCF2	0	118	Yes	2010	HCCF2	Sedentary
Carduelis_chloris	29	HIPOL1	0	118	Yes	2010	HIPOL1	Sedentary
Carduelis_chloris	29	PADOM01	0	118	Yes	2010	PADOM01	Sedentary
Carduelis_chloris	29	PADOM08	0	118	Yes	2010	PADOM08	Sedentary
Carduelis_chloris	29	PADOM22	0	118	Yes	2010	PADOM22	Sedentary
Carduelis_chloris	29	PADOM5	0	118	Yes	2010	PADOM5	Sedentary
Carduelis_chloris	29	PAHIS1	0	118	Yes	2010	PAHIS1	Sedentary
Carduelis_chloris	29	PCOLL1	0	118	Yes	2010	PCOLL1	Sedentary
Carduelis_chloris	29	PDURB6	0	118	Yes	2010	PDURB6	Sedentary
Carduelis_chloris	29	PGRW02	0	118	Yes	2010	PGRW02	Sedentary
Carduelis_chloris	29	PGRW11	0	118	Yes	2010	PGRW11	Sedentary
Carduelis_chloris	29	PTURSUS03	0	118	Yes	2010	PTURSUS03	Sedentary
Carduelis_chloris	29	ROBIN1	0	118	Yes	2010	ROBIN1	Sedentary
Carduelis_chloris	29	RTSR1	0	118	Yes	2010	RTSR1	Sedentary
Carduelis_chloris	29	SGS1	0	118	Yes	2010	SGS1	Sedentary
Carduelis_chloris	29	SYAT05	0	118	Yes	2010	SYAT05	Sedentary
Carduelis_chloris	29	SYMEL01	0	118	Yes	2010	SYMEL01	Sedentary
Carduelis_chloris	30	DELURB2	0	151	Yes	2010	DELURB2	Sedentary
Carduelis_chloris	30	DELURB1	0	151	Yes	2010	DELURB1	Sedentary
Carduelis_chloris	30	DELURB3	0	151	Yes	2010	DELURB3	Sedentary
Carduelis_chloris	30	DELURB5	0	151	Yes	2010	DELURB5	Sedentary
Carduelis_chloris	30	GRW04	0	151	Yes	2010	GRW04	Sedentary
Carduelis_chloris	30	GRW9	0	151	Yes	2010	GRW9	Sedentary
Carduelis_chloris	30	HCARDUEL02	0	151	Yes	2010	HCARDUEL02	Sedentary
Carduelis_chloris	30	HCARDUEL1	0	151	Yes	2010	HCARDUEL1	Sedentary
Carduelis_chloris	30	HCARDUEL3	0	151	Yes	2010	HCARDUEL3	Sedentary
Carduelis_chloris	30	HCCF2	0	151	Yes	2010	HCCF2	Sedentary
Carduelis_chloris	30	HIPOL1	0	151	Yes	2010	HIPOL1	Sedentary
Carduelis_chloris	30	PADOM01	0	151	Yes	2010	PADOM01	Sedentary
Carduelis_chloris	30	PADOM08	0	151	Yes	2010	PADOM08	Sedentary
Carduelis_chloris	30	PADOM22	0	151	Yes	2010	PADOM22	Sedentary
Carduelis_chloris	30	PADOM5	0	151	Yes	2010	PADOM5	Sedentary
Carduelis_chloris	30	PAHIS1	0	151	Yes	2010	PAHIS1	Sedentary
Carduelis_chloris	30	PCOLL1	0	151	Yes	2010	PCOLL1	Sedentary
Carduelis_chloris	30	PDURB6	0	151	Yes	2010	PDURB6	Sedentary
Carduelis_chloris	30	PGRW02	0	151	Yes	2010	PGRW02	Sedentary
Carduelis_chloris	30	PGRW11	0	151	Yes	2010	PGRW11	Sedentary
Carduelis_chloris	30	PTURSUS03	0	151	Yes	2010	PTURSUS03	Sedentary
Carduelis_chloris	30	ROBIN1	0	151	Yes	2010	ROBIN1	Sedentary
Carduelis_chloris	30	RTSR1	0	151	Yes	2010	RTSR1	Sedentary
Carduelis_chloris	30	SGS1	0	151	Yes	2010	SGS1	Sedentary
Carduelis_chloris	30	SYAT05	0	151	Yes	2010	SYAT05	Sedentary
Carduelis_chloris	30	SYMEL01	0	151	Yes	2010	SYMEL01	Sedentary
Carduelis_chloris	31	DELURB2	0	151	Yes	2010	DELURB2	Sedentary
Carduelis_chloris	31	DELURB1	0	151	Yes	2010	DELURB1	Sedentary
Carduelis_chloris	31	DELURB3	0	151	Yes	2010	DELURB3	Sedentary
Carduelis_chloris	31	DELURB5	0	151	Yes	2010	DELURB5	Sedentary
Carduelis_chloris	31	GRW04	0	151	Yes	2010	GRW04	Sedentary
Carduelis_chloris	31	GRW9	0	151	Yes	2010	GRW9	Sedentary
Carduelis_chloris	31	HCARDUEL02	0	151	Yes	2010	HCARDUEL02	Sedentary
Carduelis_chloris	31	HCARDUEL1	0	151	Yes	2010	HCARDUEL1	Sedentary
Carduelis_chloris	31	HCARDUEL3	0	151	Yes	2010	HCARDUEL3	Sedentary
Carduelis_chloris	31	HCCF2	0	151	Yes	2010	HCCF2	Sedentary
Carduelis_chloris	31	HIPOL1	0	151	Yes	2010	HIPOL1	Sedentary
Carduelis_chloris	31	PADOM01	0	151	Yes	2010	PADOM01	Sedentary
Carduelis_chloris	31	PADOM08	0	151	Yes	2010	PADOM08	Sedentary
Carduelis_chloris	31	PADOM22	0	151	Yes	2010	PADOM22	Sedentary
Carduelis_chloris	31	PADOM5	0	151	Yes	2010	PADOM5	Sedentary
Carduelis_chloris	31	PAHIS1	0	151	Yes	2010	PAHIS1	Sedentary
Carduelis_chloris	31	PCOLL1	0	151	Yes	2010	PCOLL1	Sedentary
Carduelis_chloris	31	PDURB6	0	151	Yes	2010	PDURB6	Sedentary
Carduelis_chloris	31	PGRW02	0	151	Yes	2010	PGRW02	Sedentary
Carduelis_chloris	31	PGRW11	0	151	Yes	2010	PGRW11	Sedentary
Carduelis_chloris	31	PTURSUS03	0	151	Yes	2010	PTURSUS03	Sedentary
Carduelis_chloris	31	ROBIN1	0	151	Yes	2010	ROBIN1	Sedentary
Carduelis_chloris	31	RTSR1	0	151	Yes	2010	RTSR1	Sedentary
Carduelis_chloris	31	SGS1	0	151	Yes	2010	SGS1	Sedentary
Carduelis_chloris	31	SYAT05	0	151	Yes	2010	SYAT05	Sedentary
Carduelis_chloris	31	SYMEL01	0	151	Yes	2010	SYMEL01	Sedentary
Carduelis_chloris	32	DELURB2	0	152	Yes	2010	DELURB2	Sedentary
Carduelis_chloris	32	DELURB1	0	152	Yes	2010	DELURB1	Sedentary
Carduelis_chloris	32	DELURB3	0	152	Yes	2010	DELURB3	Sedentary
Carduelis_chloris	32	DELURB5	0	152	Yes	2010	DELURB5	Sedentary
Carduelis_chloris	32	GRW04	0	152	Yes	2010	GRW04	Sedentary
Carduelis_chloris	32	GRW9	0	152	Yes	2010	GRW9	Sedentary
Carduelis_chloris	32	HCARDUEL02	0	152	Yes	2010	HCARDUEL02	Sedentary
Carduelis_chloris	32	HCARDUEL1	0	152	Yes	2010	HCARDUEL1	Sedentary
Carduelis_chloris	32	HCARDUEL3	0	152	Yes	2010	HCARDUEL3	Sedentary
Carduelis_chloris	32	HCCF2	0	152	Yes	2010	HCCF2	Sedentary
Carduelis_chloris	32	HIPOL1	0	152	Yes	2010	HIPOL1	Sedentary
Carduelis_chloris	32	PADOM01	0	152	Yes	2010	PADOM01	Sedentary
Carduelis_chloris	32	PADOM08	0	152	Yes	2010	PADOM08	Sedentary
Carduelis_chloris	32	PADOM22	0	152	Yes	2010	PADOM22	Sedentary
Carduelis_chloris	32	PADOM5	0	152	Yes	2010	PADOM5	Sedentary
Carduelis_chloris	32	PAHIS1	0	152	Yes	2010	PAHIS1	Sedentary
Carduelis_chloris	32	PCOLL1	0	152	Yes	2010	PCOLL1	Sedentary
Carduelis_chloris	32	PDURB6	0	152	Yes	2010	PDURB6	Sedentary
Carduelis_chloris	32	PGRW02	0	152	Yes	2010	PGRW02	Sedentary
Carduelis_chloris	32	PGRW11	0	152	Yes	2010	PGRW11	Sedentary
Carduelis_chloris	32	PTURSUS03	0	152	Yes	2010	PTURSUS03	Sedentary
Carduelis_chloris	32	ROBIN1	0	152	Yes	2010	ROBIN1	Sedentary
Carduelis_chloris	32	RTSR1	0	152	Yes	2010	RTSR1	Sedentary
Carduelis_chloris	32	SGS1	0	152	Yes	2010	SGS1	Sedentary
Carduelis_chloris	32	SYAT05	0	152	Yes	2010	SYAT05	Sedentary
Carduelis_chloris	32	SYMEL01	0	152	Yes	2010	SYMEL01	Sedentary
Carduelis_chloris	33	DELURB2	0	152	Yes	2010	DELURB2	Sedentary
Carduelis_chloris	33	DELURB1	0	152	Yes	2010	DELURB1	Sedentary
Carduelis_chloris	33	DELURB3	0	152	Yes	2010	DELURB3	Sedentary
Carduelis_chloris	33	DELURB5	0	152	Yes	2010	DELURB5	Sedentary
Carduelis_chloris	33	GRW04	0	152	Yes	2010	GRW04	Sedentary
Carduelis_chloris	33	GRW9	0	152	Yes	2010	GRW9	Sedentary
Carduelis_chloris	33	HCARDUEL02	0	152	Yes	2010	HCARDUEL02	Sedentary
Carduelis_chloris	33	HCARDUEL1	0	152	Yes	2010	HCARDUEL1	Sedentary
Carduelis_chloris	33	HCCF2	0	152	Yes	2010	HCCF2	Sedentary
Carduelis_chloris	33	HIPOL1	0	152	Yes	2010	HIPOL1	Sedentary
Carduelis_chloris	33	PADOM01	0	152	Yes	2010	PADOM01	Sedentary
Carduelis_chloris	33	PADOM08	0	152	Yes	2010	PADOM08	Sedentary
Carduelis_chloris	33	PADOM22	0	152	Yes	2010	PADOM22	Sedentary
Carduelis_chloris	33	PADOM5	0	152	Yes	2010	PADOM5	Sedentary
Carduelis_chloris	33	PAHIS1	0	152	Yes	2010	PAHIS1	Sedentary
Carduelis_chloris	33	PCOLL1	0	152	Yes	2010	PCOLL1	Sedentary
Carduelis_chloris	33	PDURB6	0	152	Yes	2010	PDURB6	Sedentary
Carduelis_chloris	33	PGRW02	0	152	Yes	2010	PGRW02	Sedentary
Carduelis_chloris	33	PGRW11	0	152	Yes	2010	PGRW11	Sedentary
Carduelis_chloris	33	PTURSUS03	0	152	Yes	2010	PTURSUS03	Sedentary
Carduelis_chloris	33	ROBIN1	0	152	Yes	2010	ROBIN1	Sedentary
Carduelis_chloris	33	RTSR1	0	152	Yes	2010	RTSR1	Sedentary
Carduelis_chloris	33	SGS1	0	152	Yes	2010	SGS1	Sedentary
Carduelis_chloris	33	SYAT05	0	152	Yes	2010	SYAT05	Sedentary
Carduelis_chloris	33	SYMEL01	0	152	Yes	2010	SYMEL01	Sedentary
Carduelis_chloris	33	HCARDUEL3	1	152	Yes	2010	HCARDUEL3	Sedentary
Carduelis_chloris	34	DELURB2	0	152	Yes	2010	DELURB2	Sedentary
Carduelis_chloris	34	DELURB1	0	152	Yes	2010	DELURB1	Sedentary
Carduelis_chloris	34	DELURB3	0	152	Yes	2010	DELURB3	Sedentary
Carduelis_chloris	34	DELURB5	0	152	Yes	2010	DELURB5	Sedentary
Carduelis_chloris	34	GRW04	0	152	Yes	2010	GRW04	Sedentary
Carduelis_chloris	34	GRW9	0	152	Yes	2010	GRW9	Sedentary
Carduelis_chloris	34	HCARDUEL02	0	152	Yes	2010	HCARDUEL02	Sedentary
Carduelis_chloris	34	HCARDUEL1	0	152	Yes	2010	HCARDUEL1	Sedentary
Carduelis_chloris	34	HCARDUEL3	0	152	Yes	2010	HCARDUEL3	Sedentary
Carduelis_chloris	34	HCCF2	0	152	Yes	2010	HCCF2	Sedentary
Carduelis_chloris	34	HIPOL1	0	152	Yes	2010	HIPOL1	Sedentary
Carduelis_chloris	34	PADOM01	0	152	Yes	2010	PADOM01	Sedentary
Carduelis_chloris	34	PADOM08	0	152	Yes	2010	PADOM08	Sedentary
Carduelis_chloris	34	PADOM22	0	152	Yes	2010	PADOM22	Sedentary
Carduelis_chloris	34	PADOM5	0	152	Yes	2010	PADOM5	Sedentary
Carduelis_chloris	34	PAHIS1	0	152	Yes	2010	PAHIS1	Sedentary
Carduelis_chloris	34	PCOLL1	0	152	Yes	2010	PCOLL1	Sedentary
Carduelis_chloris	34	PDURB6	0	152	Yes	2010	PDURB6	Sedentary
Carduelis_chloris	34	PGRW02	0	152	Yes	2010	PGRW02	Sedentary
Carduelis_chloris	34	PGRW11	0	152	Yes	2010	PGRW11	Sedentary
Carduelis_chloris	34	PTURSUS03	0	152	Yes	2010	PTURSUS03	Sedentary
Carduelis_chloris	34	ROBIN1	0	152	Yes	2010	ROBIN1	Sedentary
Carduelis_chloris	34	RTSR1	0	152	Yes	2010	RTSR1	Sedentary
Carduelis_chloris	34	SGS1	0	152	Yes	2010	SGS1	Sedentary
Carduelis_chloris	34	SYAT05	0	152	Yes	2010	SYAT05	Sedentary
Carduelis_chloris	34	SYMEL01	0	152	Yes	2010	SYMEL01	Sedentary
Carduelis_chloris	35	DELURB2	0	152	Yes	2010	DELURB2	Sedentary
Carduelis_chloris	35	DELURB1	0	152	Yes	2010	DELURB1	Sedentary
Carduelis_chloris	35	DELURB3	0	152	Yes	2010	DELURB3	Sedentary
Carduelis_chloris	35	DELURB5	0	152	Yes	2010	DELURB5	Sedentary
Carduelis_chloris	35	GRW04	0	152	Yes	2010	GRW04	Sedentary
Carduelis_chloris	35	GRW9	0	152	Yes	2010	GRW9	Sedentary
Carduelis_chloris	35	HCARDUEL02	0	152	Yes	2010	HCARDUEL02	Sedentary
Carduelis_chloris	35	HCARDUEL1	0	152	Yes	2010	HCARDUEL1	Sedentary
Carduelis_chloris	35	HCARDUEL3	0	152	Yes	2010	HCARDUEL3	Sedentary
Carduelis_chloris	35	HCCF2	0	152	Yes	2010	HCCF2	Sedentary
Carduelis_chloris	35	HIPOL1	0	152	Yes	2010	HIPOL1	Sedentary
Carduelis_chloris	35	PADOM01	0	152	Yes	2010	PADOM01	Sedentary
Carduelis_chloris	35	PADOM08	0	152	Yes	2010	PADOM08	Sedentary
Carduelis_chloris	35	PADOM22	0	152	Yes	2010	PADOM22	Sedentary
Carduelis_chloris	35	PADOM5	0	152	Yes	2010	PADOM5	Sedentary
Carduelis_chloris	35	PAHIS1	0	152	Yes	2010	PAHIS1	Sedentary
Carduelis_chloris	35	PCOLL1	0	152	Yes	2010	PCOLL1	Sedentary
Carduelis_chloris	35	PDURB6	0	152	Yes	2010	PDURB6	Sedentary
Carduelis_chloris	35	PGRW02	0	152	Yes	2010	PGRW02	Sedentary
Carduelis_chloris	35	PGRW11	0	152	Yes	2010	PGRW11	Sedentary
Carduelis_chloris	35	PTURSUS03	0	152	Yes	2010	PTURSUS03	Sedentary
Carduelis_chloris	35	ROBIN1	0	152	Yes	2010	ROBIN1	Sedentary
Carduelis_chloris	35	RTSR1	0	152	Yes	2010	RTSR1	Sedentary
Carduelis_chloris	35	SGS1	0	152	Yes	2010	SGS1	Sedentary
Carduelis_chloris	35	SYAT05	0	152	Yes	2010	SYAT05	Sedentary
Carduelis_chloris	35	SYMEL01	0	152	Yes	2010	SYMEL01	Sedentary
Carduelis_chloris	36	DELURB2	0	152	Yes	2010	DELURB2	Sedentary
Carduelis_chloris	36	DELURB1	0	152	Yes	2010	DELURB1	Sedentary
Carduelis_chloris	36	DELURB3	0	152	Yes	2010	DELURB3	Sedentary
Carduelis_chloris	36	DELURB5	0	152	Yes	2010	DELURB5	Sedentary
Carduelis_chloris	36	GRW04	0	152	Yes	2010	GRW04	Sedentary
Carduelis_chloris	36	GRW9	0	152	Yes	2010	GRW9	Sedentary
Carduelis_chloris	36	HCARDUEL02	0	152	Yes	2010	HCARDUEL02	Sedentary
Carduelis_chloris	36	HCARDUEL1	0	152	Yes	2010	HCARDUEL1	Sedentary
Carduelis_chloris	36	HCARDUEL3	0	152	Yes	2010	HCARDUEL3	Sedentary
Carduelis_chloris	36	HCCF2	0	152	Yes	2010	HCCF2	Sedentary
Carduelis_chloris	36	HIPOL1	0	152	Yes	2010	HIPOL1	Sedentary
Carduelis_chloris	36	PADOM01	0	152	Yes	2010	PADOM01	Sedentary
Carduelis_chloris	36	PADOM08	0	152	Yes	2010	PADOM08	Sedentary
Carduelis_chloris	36	PADOM22	0	152	Yes	2010	PADOM22	Sedentary
Carduelis_chloris	36	PADOM5	0	152	Yes	2010	PADOM5	Sedentary
Carduelis_chloris	36	PAHIS1	0	152	Yes	2010	PAHIS1	Sedentary
Carduelis_chloris	36	PCOLL1	0	152	Yes	2010	PCOLL1	Sedentary
Carduelis_chloris	36	PDURB6	0	152	Yes	2010	PDURB6	Sedentary
Carduelis_chloris	36	PGRW02	0	152	Yes	2010	PGRW02	Sedentary
Carduelis_chloris	36	PGRW11	0	152	Yes	2010	PGRW11	Sedentary
Carduelis_chloris	36	PTURSUS03	0	152	Yes	2010	PTURSUS03	Sedentary
Carduelis_chloris	36	ROBIN1	0	152	Yes	2010	ROBIN1	Sedentary
Carduelis_chloris	36	RTSR1	0	152	Yes	2010	RTSR1	Sedentary
Carduelis_chloris	36	SGS1	0	152	Yes	2010	SGS1	Sedentary
Carduelis_chloris	36	SYAT05	0	152	Yes	2010	SYAT05	Sedentary
Carduelis_chloris	36	SYMEL01	0	152	Yes	2010	SYMEL01	Sedentary
Certhia_brachydactyla	37	DELURB2	0	69	Yes	2010	DELURB2	Sedentary
Certhia_brachydactyla	37	DELURB1	0	69	Yes	2010	DELURB1	Sedentary
Certhia_brachydactyla	37	DELURB3	0	69	Yes	2010	DELURB3	Sedentary
Certhia_brachydactyla	37	DELURB5	0	69	Yes	2010	DELURB5	Sedentary
Certhia_brachydactyla	37	GRW04	0	69	Yes	2010	GRW04	Sedentary
Certhia_brachydactyla	37	GRW9	0	69	Yes	2010	GRW9	Sedentary
Certhia_brachydactyla	37	HCARDUEL02	0	69	Yes	2010	HCARDUEL02	Sedentary
Certhia_brachydactyla	37	HCARDUEL1	0	69	Yes	2010	HCARDUEL1	Sedentary
Certhia_brachydactyla	37	HCARDUEL3	0	69	Yes	2010	HCARDUEL3	Sedentary
Certhia_brachydactyla	37	HCCF2	0	69	Yes	2010	HCCF2	Sedentary
Certhia_brachydactyla	37	HIPOL1	0	69	Yes	2010	HIPOL1	Sedentary
Certhia_brachydactyla	37	PADOM01	0	69	Yes	2010	PADOM01	Sedentary
Certhia_brachydactyla	37	PADOM08	0	69	Yes	2010	PADOM08	Sedentary
Certhia_brachydactyla	37	PADOM22	0	69	Yes	2010	PADOM22	Sedentary
Certhia_brachydactyla	37	PADOM5	0	69	Yes	2010	PADOM5	Sedentary
Certhia_brachydactyla	37	PAHIS1	0	69	Yes	2010	PAHIS1	Sedentary
Certhia_brachydactyla	37	PCOLL1	0	69	Yes	2010	PCOLL1	Sedentary
Certhia_brachydactyla	37	PDURB6	0	69	Yes	2010	PDURB6	Sedentary
Certhia_brachydactyla	37	PGRW02	0	69	Yes	2010	PGRW02	Sedentary
Certhia_brachydactyla	37	PGRW11	0	69	Yes	2010	PGRW11	Sedentary
Certhia_brachydactyla	37	PTURSUS03	0	69	Yes	2010	PTURSUS03	Sedentary
Certhia_brachydactyla	37	ROBIN1	0	69	Yes	2010	ROBIN1	Sedentary
Certhia_brachydactyla	37	RTSR1	0	69	Yes	2010	RTSR1	Sedentary
Certhia_brachydactyla	37	SGS1	0	69	Yes	2010	SGS1	Sedentary
Certhia_brachydactyla	37	SYAT05	0	69	Yes	2010	SYAT05	Sedentary
Certhia_brachydactyla	37	SYMEL01	0	69	Yes	2010	SYMEL01	Sedentary
Certhia_brachydactyla	38	DELURB2	0	147	Yes	2010	DELURB2	Sedentary
Certhia_brachydactyla	38	DELURB1	0	147	Yes	2010	DELURB1	Sedentary
Certhia_brachydactyla	38	DELURB3	0	147	Yes	2010	DELURB3	Sedentary
Certhia_brachydactyla	38	DELURB5	0	147	Yes	2010	DELURB5	Sedentary
Certhia_brachydactyla	38	GRW04	0	147	Yes	2010	GRW04	Sedentary
Certhia_brachydactyla	38	GRW9	0	147	Yes	2010	GRW9	Sedentary
Certhia_brachydactyla	38	HCARDUEL02	0	147	Yes	2010	HCARDUEL02	Sedentary
Certhia_brachydactyla	38	HCARDUEL1	0	147	Yes	2010	HCARDUEL1	Sedentary
Certhia_brachydactyla	38	HCARDUEL3	0	147	Yes	2010	HCARDUEL3	Sedentary
Certhia_brachydactyla	38	HCCF2	0	147	Yes	2010	HCCF2	Sedentary
Certhia_brachydactyla	38	HIPOL1	0	147	Yes	2010	HIPOL1	Sedentary
Certhia_brachydactyla	38	PADOM01	0	147	Yes	2010	PADOM01	Sedentary
Certhia_brachydactyla	38	PADOM08	0	147	Yes	2010	PADOM08	Sedentary
Certhia_brachydactyla	38	PADOM22	0	147	Yes	2010	PADOM22	Sedentary
Certhia_brachydactyla	38	PADOM5	0	147	Yes	2010	PADOM5	Sedentary
Certhia_brachydactyla	38	PAHIS1	0	147	Yes	2010	PAHIS1	Sedentary
Certhia_brachydactyla	38	PCOLL1	0	147	Yes	2010	PCOLL1	Sedentary
Certhia_brachydactyla	38	PDURB6	0	147	Yes	2010	PDURB6	Sedentary
Certhia_brachydactyla	38	PGRW02	0	147	Yes	2010	PGRW02	Sedentary
Certhia_brachydactyla	38	PGRW11	0	147	Yes	2010	PGRW11	Sedentary
Certhia_brachydactyla	38	PTURSUS03	0	147	Yes	2010	PTURSUS03	Sedentary
Certhia_brachydactyla	38	ROBIN1	0	147	Yes	2010	ROBIN1	Sedentary
Certhia_brachydactyla	38	RTSR1	0	147	Yes	2010	RTSR1	Sedentary
Certhia_brachydactyla	38	SGS1	0	147	Yes	2010	SGS1	Sedentary
Certhia_brachydactyla	38	SYAT05	0	147	Yes	2010	SYAT05	Sedentary
Certhia_brachydactyla	38	SYMEL01	0	147	Yes	2010	SYMEL01	Sedentary
Certhia_brachydactyla	39	DELURB2	0	147	Yes	2010	DELURB2	Sedentary
Certhia_brachydactyla	39	DELURB1	0	147	Yes	2010	DELURB1	Sedentary
Certhia_brachydactyla	39	DELURB3	0	147	Yes	2010	DELURB3	Sedentary
Certhia_brachydactyla	39	DELURB5	0	147	Yes	2010	DELURB5	Sedentary
Certhia_brachydactyla	39	GRW04	0	147	Yes	2010	GRW04	Sedentary
Certhia_brachydactyla	39	GRW9	0	147	Yes	2010	GRW9	Sedentary
Certhia_brachydactyla	39	HCARDUEL02	0	147	Yes	2010	HCARDUEL02	Sedentary
Certhia_brachydactyla	39	HCARDUEL1	0	147	Yes	2010	HCARDUEL1	Sedentary
Certhia_brachydactyla	39	HCARDUEL3	0	147	Yes	2010	HCARDUEL3	Sedentary
Certhia_brachydactyla	39	HCCF2	0	147	Yes	2010	HCCF2	Sedentary
Certhia_brachydactyla	39	HIPOL1	0	147	Yes	2010	HIPOL1	Sedentary
Certhia_brachydactyla	39	PADOM01	0	147	Yes	2010	PADOM01	Sedentary
Certhia_brachydactyla	39	PADOM08	0	147	Yes	2010	PADOM08	Sedentary
Certhia_brachydactyla	39	PADOM22	0	147	Yes	2010	PADOM22	Sedentary
Certhia_brachydactyla	39	PADOM5	0	147	Yes	2010	PADOM5	Sedentary
Certhia_brachydactyla	39	PAHIS1	0	147	Yes	2010	PAHIS1	Sedentary
Certhia_brachydactyla	39	PCOLL1	0	147	Yes	2010	PCOLL1	Sedentary
Certhia_brachydactyla	39	PDURB6	0	147	Yes	2010	PDURB6	Sedentary
Certhia_brachydactyla	39	PGRW02	0	147	Yes	2010	PGRW02	Sedentary
Certhia_brachydactyla	39	PGRW11	0	147	Yes	2010	PGRW11	Sedentary
Certhia_brachydactyla	39	PTURSUS03	0	147	Yes	2010	PTURSUS03	Sedentary
Certhia_brachydactyla	39	ROBIN1	0	147	Yes	2010	ROBIN1	Sedentary
Certhia_brachydactyla	39	RTSR1	0	147	Yes	2010	RTSR1	Sedentary
Certhia_brachydactyla	39	SGS1	0	147	Yes	2010	SGS1	Sedentary
Certhia_brachydactyla	39	SYAT05	0	147	Yes	2010	SYAT05	Sedentary
Certhia_brachydactyla	39	SYMEL01	0	147	Yes	2010	SYMEL01	Sedentary
Certhia_brachydactyla	40	DELURB2	0	147	Yes	2010	DELURB2	Sedentary
Certhia_brachydactyla	40	DELURB1	0	147	Yes	2010	DELURB1	Sedentary
Certhia_brachydactyla	40	DELURB3	0	147	Yes	2010	DELURB3	Sedentary
Certhia_brachydactyla	40	DELURB5	0	147	Yes	2010	DELURB5	Sedentary
Certhia_brachydactyla	40	GRW04	0	147	Yes	2010	GRW04	Sedentary
Certhia_brachydactyla	40	GRW9	0	147	Yes	2010	GRW9	Sedentary
Certhia_brachydactyla	40	HCARDUEL02	0	147	Yes	2010	HCARDUEL02	Sedentary
Certhia_brachydactyla	40	HCARDUEL1	0	147	Yes	2010	HCARDUEL1	Sedentary
Certhia_brachydactyla	40	HCARDUEL3	0	147	Yes	2010	HCARDUEL3	Sedentary
Certhia_brachydactyla	40	HCCF2	0	147	Yes	2010	HCCF2	Sedentary
Certhia_brachydactyla	40	HIPOL1	0	147	Yes	2010	HIPOL1	Sedentary
Certhia_brachydactyla	40	PADOM01	0	147	Yes	2010	PADOM01	Sedentary
Certhia_brachydactyla	40	PADOM08	0	147	Yes	2010	PADOM08	Sedentary
Certhia_brachydactyla	40	PADOM22	0	147	Yes	2010	PADOM22	Sedentary
Certhia_brachydactyla	40	PADOM5	0	147	Yes	2010	PADOM5	Sedentary
Certhia_brachydactyla	40	PAHIS1	0	147	Yes	2010	PAHIS1	Sedentary
Certhia_brachydactyla	40	PCOLL1	0	147	Yes	2010	PCOLL1	Sedentary
Certhia_brachydactyla	40	PDURB6	0	147	Yes	2010	PDURB6	Sedentary
Certhia_brachydactyla	40	PGRW02	0	147	Yes	2010	PGRW02	Sedentary
Certhia_brachydactyla	40	PGRW11	0	147	Yes	2010	PGRW11	Sedentary
Certhia_brachydactyla	40	PTURSUS03	0	147	Yes	2010	PTURSUS03	Sedentary
Certhia_brachydactyla	40	ROBIN1	0	147	Yes	2010	ROBIN1	Sedentary
Certhia_brachydactyla	40	RTSR1	0	147	Yes	2010	RTSR1	Sedentary
Certhia_brachydactyla	40	SGS1	0	147	Yes	2010	SGS1	Sedentary
Certhia_brachydactyla	40	SYAT05	0	147	Yes	2010	SYAT05	Sedentary
Certhia_brachydactyla	40	SYMEL01	0	147	Yes	2010	SYMEL01	Sedentary
Certhia_brachydactyla	41	DELURB2	0	151	Yes	2010	DELURB2	Sedentary
Certhia_brachydactyla	41	DELURB1	0	151	Yes	2010	DELURB1	Sedentary
Certhia_brachydactyla	41	DELURB3	0	151	Yes	2010	DELURB3	Sedentary
Certhia_brachydactyla	41	DELURB5	0	151	Yes	2010	DELURB5	Sedentary
Certhia_brachydactyla	41	GRW04	0	151	Yes	2010	GRW04	Sedentary
Certhia_brachydactyla	41	GRW9	0	151	Yes	2010	GRW9	Sedentary
Certhia_brachydactyla	41	HCARDUEL02	0	151	Yes	2010	HCARDUEL02	Sedentary
Certhia_brachydactyla	41	HCARDUEL1	0	151	Yes	2010	HCARDUEL1	Sedentary
Certhia_brachydactyla	41	HCARDUEL3	0	151	Yes	2010	HCARDUEL3	Sedentary
Certhia_brachydactyla	41	HCCF2	0	151	Yes	2010	HCCF2	Sedentary
Certhia_brachydactyla	41	HIPOL1	0	151	Yes	2010	HIPOL1	Sedentary
Certhia_brachydactyla	41	PADOM01	0	151	Yes	2010	PADOM01	Sedentary
Certhia_brachydactyla	41	PADOM08	0	151	Yes	2010	PADOM08	Sedentary
Certhia_brachydactyla	41	PADOM22	0	151	Yes	2010	PADOM22	Sedentary
Certhia_brachydactyla	41	PADOM5	0	151	Yes	2010	PADOM5	Sedentary
Certhia_brachydactyla	41	PAHIS1	0	151	Yes	2010	PAHIS1	Sedentary
Certhia_brachydactyla	41	PCOLL1	0	151	Yes	2010	PCOLL1	Sedentary
Certhia_brachydactyla	41	PDURB6	0	151	Yes	2010	PDURB6	Sedentary
Certhia_brachydactyla	41	PGRW02	0	151	Yes	2010	PGRW02	Sedentary
Certhia_brachydactyla	41	PGRW11	0	151	Yes	2010	PGRW11	Sedentary
Certhia_brachydactyla	41	PTURSUS03	0	151	Yes	2010	PTURSUS03	Sedentary
Certhia_brachydactyla	41	ROBIN1	0	151	Yes	2010	ROBIN1	Sedentary
Certhia_brachydactyla	41	RTSR1	0	151	Yes	2010	RTSR1	Sedentary
Certhia_brachydactyla	41	SGS1	0	151	Yes	2010	SGS1	Sedentary
Certhia_brachydactyla	41	SYAT05	0	151	Yes	2010	SYAT05	Sedentary
Certhia_brachydactyla	41	SYMEL01	0	151	Yes	2010	SYMEL01	Sedentary
Certhia_brachydactyla	42	DELURB2	0	151	Yes	2010	DELURB2	Sedentary
Certhia_brachydactyla	42	DELURB1	0	151	Yes	2010	DELURB1	Sedentary
Certhia_brachydactyla	42	DELURB3	0	151	Yes	2010	DELURB3	Sedentary
Certhia_brachydactyla	42	DELURB5	0	151	Yes	2010	DELURB5	Sedentary
Certhia_brachydactyla	42	GRW04	0	151	Yes	2010	GRW04	Sedentary
Certhia_brachydactyla	42	GRW9	0	151	Yes	2010	GRW9	Sedentary
Certhia_brachydactyla	42	HCARDUEL02	0	151	Yes	2010	HCARDUEL02	Sedentary
Certhia_brachydactyla	42	HCARDUEL1	0	151	Yes	2010	HCARDUEL1	Sedentary
Certhia_brachydactyla	42	HCARDUEL3	0	151	Yes	2010	HCARDUEL3	Sedentary
Certhia_brachydactyla	42	HCCF2	0	151	Yes	2010	HCCF2	Sedentary
Certhia_brachydactyla	42	HIPOL1	0	151	Yes	2010	HIPOL1	Sedentary
Certhia_brachydactyla	42	PADOM01	0	151	Yes	2010	PADOM01	Sedentary
Certhia_brachydactyla	42	PADOM08	0	151	Yes	2010	PADOM08	Sedentary
Certhia_brachydactyla	42	PADOM22	0	151	Yes	2010	PADOM22	Sedentary
Certhia_brachydactyla	42	PADOM5	0	151	Yes	2010	PADOM5	Sedentary
Certhia_brachydactyla	42	PAHIS1	0	151	Yes	2010	PAHIS1	Sedentary
Certhia_brachydactyla	42	PCOLL1	0	151	Yes	2010	PCOLL1	Sedentary
Certhia_brachydactyla	42	PDURB6	0	151	Yes	2010	PDURB6	Sedentary
Certhia_brachydactyla	42	PGRW02	0	151	Yes	2010	PGRW02	Sedentary
Certhia_brachydactyla	42	PGRW11	0	151	Yes	2010	PGRW11	Sedentary
Certhia_brachydactyla	42	PTURSUS03	0	151	Yes	2010	PTURSUS03	Sedentary
Certhia_brachydactyla	42	ROBIN1	0	151	Yes	2010	ROBIN1	Sedentary
Certhia_brachydactyla	42	RTSR1	0	151	Yes	2010	RTSR1	Sedentary
Certhia_brachydactyla	42	SGS1	0	151	Yes	2010	SGS1	Sedentary
Certhia_brachydactyla	42	SYAT05	0	151	Yes	2010	SYAT05	Sedentary
Certhia_brachydactyla	42	SYMEL01	0	151	Yes	2010	SYMEL01	Sedentary
Certhia_brachydactyla	43	DELURB2	0	151	Yes	2010	DELURB2	Sedentary
Certhia_brachydactyla	43	DELURB1	0	151	Yes	2010	DELURB1	Sedentary
Certhia_brachydactyla	43	DELURB3	0	151	Yes	2010	DELURB3	Sedentary
Certhia_brachydactyla	43	DELURB5	0	151	Yes	2010	DELURB5	Sedentary
Certhia_brachydactyla	43	GRW04	0	151	Yes	2010	GRW04	Sedentary
Certhia_brachydactyla	43	GRW9	0	151	Yes	2010	GRW9	Sedentary
Certhia_brachydactyla	43	HCARDUEL02	0	151	Yes	2010	HCARDUEL02	Sedentary
Certhia_brachydactyla	43	HCARDUEL1	0	151	Yes	2010	HCARDUEL1	Sedentary
Certhia_brachydactyla	43	HCARDUEL3	0	151	Yes	2010	HCARDUEL3	Sedentary
Certhia_brachydactyla	43	HCCF2	0	151	Yes	2010	HCCF2	Sedentary
Certhia_brachydactyla	43	HIPOL1	0	151	Yes	2010	HIPOL1	Sedentary
Certhia_brachydactyla	43	PADOM01	0	151	Yes	2010	PADOM01	Sedentary
Certhia_brachydactyla	43	PADOM08	0	151	Yes	2010	PADOM08	Sedentary
Certhia_brachydactyla	43	PADOM22	0	151	Yes	2010	PADOM22	Sedentary
Certhia_brachydactyla	43	PADOM5	0	151	Yes	2010	PADOM5	Sedentary
Certhia_brachydactyla	43	PAHIS1	0	151	Yes	2010	PAHIS1	Sedentary
Certhia_brachydactyla	43	PCOLL1	0	151	Yes	2010	PCOLL1	Sedentary
Certhia_brachydactyla	43	PDURB6	0	151	Yes	2010	PDURB6	Sedentary
Certhia_brachydactyla	43	PGRW02	0	151	Yes	2010	PGRW02	Sedentary
Certhia_brachydactyla	43	PGRW11	0	151	Yes	2010	PGRW11	Sedentary
Certhia_brachydactyla	43	PTURSUS03	0	151	Yes	2010	PTURSUS03	Sedentary
Certhia_brachydactyla	43	ROBIN1	0	151	Yes	2010	ROBIN1	Sedentary
Certhia_brachydactyla	43	RTSR1	0	151	Yes	2010	RTSR1	Sedentary
Certhia_brachydactyla	43	SGS1	0	151	Yes	2010	SGS1	Sedentary
Certhia_brachydactyla	43	SYAT05	0	151	Yes	2010	SYAT05	Sedentary
Certhia_brachydactyla	43	SYMEL01	0	151	Yes	2010	SYMEL01	Sedentary
Parus_caeruleus	44	DELURB2	0	118	Yes	2010	DELURB2	Sedentary
Parus_caeruleus	44	DELURB1	0	118	Yes	2010	DELURB1	Sedentary
Parus_caeruleus	44	DELURB3	0	118	Yes	2010	DELURB3	Sedentary
Parus_caeruleus	44	DELURB5	0	118	Yes	2010	DELURB5	Sedentary
Parus_caeruleus	44	GRW04	0	118	Yes	2010	GRW04	Sedentary
Parus_caeruleus	44	GRW9	0	118	Yes	2010	GRW9	Sedentary
Parus_caeruleus	44	HCARDUEL02	0	118	Yes	2010	HCARDUEL02	Sedentary
Parus_caeruleus	44	HCARDUEL1	0	118	Yes	2010	HCARDUEL1	Sedentary
Parus_caeruleus	44	HCARDUEL3	0	118	Yes	2010	HCARDUEL3	Sedentary
Parus_caeruleus	44	HCCF2	0	118	Yes	2010	HCCF2	Sedentary
Parus_caeruleus	44	HIPOL1	0	118	Yes	2010	HIPOL1	Sedentary
Parus_caeruleus	44	PADOM01	0	118	Yes	2010	PADOM01	Sedentary
Parus_caeruleus	44	PADOM08	0	118	Yes	2010	PADOM08	Sedentary
Parus_caeruleus	44	PADOM22	0	118	Yes	2010	PADOM22	Sedentary
Parus_caeruleus	44	PADOM5	0	118	Yes	2010	PADOM5	Sedentary
Parus_caeruleus	44	PAHIS1	0	118	Yes	2010	PAHIS1	Sedentary
Parus_caeruleus	44	PCOLL1	0	118	Yes	2010	PCOLL1	Sedentary
Parus_caeruleus	44	PDURB6	0	118	Yes	2010	PDURB6	Sedentary
Parus_caeruleus	44	PGRW02	0	118	Yes	2010	PGRW02	Sedentary
Parus_caeruleus	44	PGRW11	0	118	Yes	2010	PGRW11	Sedentary
Parus_caeruleus	44	PTURSUS03	0	118	Yes	2010	PTURSUS03	Sedentary
Parus_caeruleus	44	ROBIN1	0	118	Yes	2010	ROBIN1	Sedentary
Parus_caeruleus	44	RTSR1	0	118	Yes	2010	RTSR1	Sedentary
Parus_caeruleus	44	SGS1	0	118	Yes	2010	SGS1	Sedentary
Parus_caeruleus	44	SYAT05	0	118	Yes	2010	SYAT05	Sedentary
Parus_caeruleus	44	SYMEL01	0	118	Yes	2010	SYMEL01	Sedentary
Parus_caeruleus	45	DELURB2	0	68	Yes	2010	DELURB2	Sedentary
Parus_caeruleus	45	DELURB1	0	68	Yes	2010	DELURB1	Sedentary
Parus_caeruleus	45	DELURB3	0	68	Yes	2010	DELURB3	Sedentary
Parus_caeruleus	45	DELURB5	0	68	Yes	2010	DELURB5	Sedentary
Parus_caeruleus	45	GRW04	0	68	Yes	2010	GRW04	Sedentary
Parus_caeruleus	45	GRW9	0	68	Yes	2010	GRW9	Sedentary
Parus_caeruleus	45	HCARDUEL02	0	68	Yes	2010	HCARDUEL02	Sedentary
Parus_caeruleus	45	HCARDUEL1	0	68	Yes	2010	HCARDUEL1	Sedentary
Parus_caeruleus	45	HCARDUEL3	0	68	Yes	2010	HCARDUEL3	Sedentary
Parus_caeruleus	45	HCCF2	0	68	Yes	2010	HCCF2	Sedentary
Parus_caeruleus	45	HIPOL1	0	68	Yes	2010	HIPOL1	Sedentary
Parus_caeruleus	45	PADOM01	0	68	Yes	2010	PADOM01	Sedentary
Parus_caeruleus	45	PADOM08	0	68	Yes	2010	PADOM08	Sedentary
Parus_caeruleus	45	PADOM22	0	68	Yes	2010	PADOM22	Sedentary
Parus_caeruleus	45	PADOM5	0	68	Yes	2010	PADOM5	Sedentary
Parus_caeruleus	45	PAHIS1	0	68	Yes	2010	PAHIS1	Sedentary
Parus_caeruleus	45	PCOLL1	0	68	Yes	2010	PCOLL1	Sedentary
Parus_caeruleus	45	PDURB6	0	68	Yes	2010	PDURB6	Sedentary
Parus_caeruleus	45	PGRW02	0	68	Yes	2010	PGRW02	Sedentary
Parus_caeruleus	45	PGRW11	0	68	Yes	2010	PGRW11	Sedentary
Parus_caeruleus	45	PTURSUS03	0	68	Yes	2010	PTURSUS03	Sedentary
Parus_caeruleus	45	ROBIN1	0	68	Yes	2010	ROBIN1	Sedentary
Parus_caeruleus	45	RTSR1	0	68	Yes	2010	RTSR1	Sedentary
Parus_caeruleus	45	SYAT05	0	68	Yes	2010	SYAT05	Sedentary
Parus_caeruleus	45	SYMEL01	0	68	Yes	2010	SYMEL01	Sedentary
Parus_caeruleus	45	SGS1	1	68	Yes	2010	SGS1	Sedentary
Parus_caeruleus	46	DELURB2	0	68	Yes	2010	DELURB2	Sedentary
Parus_caeruleus	46	DELURB1	0	68	Yes	2010	DELURB1	Sedentary
Parus_caeruleus	46	DELURB3	0	68	Yes	2010	DELURB3	Sedentary
Parus_caeruleus	46	DELURB5	0	68	Yes	2010	DELURB5	Sedentary
Parus_caeruleus	46	GRW04	0	68	Yes	2010	GRW04	Sedentary
Parus_caeruleus	46	GRW9	0	68	Yes	2010	GRW9	Sedentary
Parus_caeruleus	46	HCARDUEL02	0	68	Yes	2010	HCARDUEL02	Sedentary
Parus_caeruleus	46	HCARDUEL1	0	68	Yes	2010	HCARDUEL1	Sedentary
Parus_caeruleus	46	HCARDUEL3	0	68	Yes	2010	HCARDUEL3	Sedentary
Parus_caeruleus	46	HCCF2	0	68	Yes	2010	HCCF2	Sedentary
Parus_caeruleus	46	HIPOL1	0	68	Yes	2010	HIPOL1	Sedentary
Parus_caeruleus	46	PADOM01	0	68	Yes	2010	PADOM01	Sedentary
Parus_caeruleus	46	PADOM08	0	68	Yes	2010	PADOM08	Sedentary
Parus_caeruleus	46	PADOM22	0	68	Yes	2010	PADOM22	Sedentary
Parus_caeruleus	46	PADOM5	0	68	Yes	2010	PADOM5	Sedentary
Parus_caeruleus	46	PAHIS1	0	68	Yes	2010	PAHIS1	Sedentary
Parus_caeruleus	46	PCOLL1	0	68	Yes	2010	PCOLL1	Sedentary
Parus_caeruleus	46	PDURB6	0	68	Yes	2010	PDURB6	Sedentary
Parus_caeruleus	46	PGRW02	0	68	Yes	2010	PGRW02	Sedentary
Parus_caeruleus	46	PGRW11	0	68	Yes	2010	PGRW11	Sedentary
Parus_caeruleus	46	PTURSUS03	0	68	Yes	2010	PTURSUS03	Sedentary
Parus_caeruleus	46	ROBIN1	0	68	Yes	2010	ROBIN1	Sedentary
Parus_caeruleus	46	RTSR1	0	68	Yes	2010	RTSR1	Sedentary
Parus_caeruleus	46	SYAT05	0	68	Yes	2010	SYAT05	Sedentary
Parus_caeruleus	46	SYMEL01	0	68	Yes	2010	SYMEL01	Sedentary
Parus_caeruleus	46	SGS1	1	68	Yes	2010	SGS1	Sedentary
Parus_caeruleus	47	DELURB2	0	69	Yes	2010	DELURB2	Sedentary
Parus_caeruleus	47	DELURB1	0	69	Yes	2010	DELURB1	Sedentary
Parus_caeruleus	47	DELURB3	0	69	Yes	2010	DELURB3	Sedentary
Parus_caeruleus	47	DELURB5	0	69	Yes	2010	DELURB5	Sedentary
Parus_caeruleus	47	GRW04	0	69	Yes	2010	GRW04	Sedentary
Parus_caeruleus	47	GRW9	0	69	Yes	2010	GRW9	Sedentary
Parus_caeruleus	47	HCARDUEL02	0	69	Yes	2010	HCARDUEL02	Sedentary
Parus_caeruleus	47	HCARDUEL1	0	69	Yes	2010	HCARDUEL1	Sedentary
Parus_caeruleus	47	HCARDUEL3	0	69	Yes	2010	HCARDUEL3	Sedentary
Parus_caeruleus	47	HCCF2	0	69	Yes	2010	HCCF2	Sedentary
Parus_caeruleus	47	HIPOL1	0	69	Yes	2010	HIPOL1	Sedentary
Parus_caeruleus	47	PADOM01	0	69	Yes	2010	PADOM01	Sedentary
Parus_caeruleus	47	PADOM08	0	69	Yes	2010	PADOM08	Sedentary
Parus_caeruleus	47	PADOM22	0	69	Yes	2010	PADOM22	Sedentary
Parus_caeruleus	47	PADOM5	0	69	Yes	2010	PADOM5	Sedentary
Parus_caeruleus	47	PAHIS1	0	69	Yes	2010	PAHIS1	Sedentary
Parus_caeruleus	47	PCOLL1	0	69	Yes	2010	PCOLL1	Sedentary
Parus_caeruleus	47	PDURB6	0	69	Yes	2010	PDURB6	Sedentary
Parus_caeruleus	47	PGRW02	0	69	Yes	2010	PGRW02	Sedentary
Parus_caeruleus	47	PGRW11	0	69	Yes	2010	PGRW11	Sedentary
Parus_caeruleus	47	PTURSUS03	0	69	Yes	2010	PTURSUS03	Sedentary
Parus_caeruleus	47	ROBIN1	0	69	Yes	2010	ROBIN1	Sedentary
Parus_caeruleus	47	RTSR1	0	69	Yes	2010	RTSR1	Sedentary
Parus_caeruleus	47	SGS1	0	69	Yes	2010	SGS1	Sedentary
Parus_caeruleus	47	SYAT05	0	69	Yes	2010	SYAT05	Sedentary
Parus_caeruleus	47	SYMEL01	0	69	Yes	2010	SYMEL01	Sedentary
Parus_caeruleus	48	DELURB2	0	82	Yes	2010	DELURB2	Sedentary
Parus_caeruleus	48	DELURB1	0	82	Yes	2010	DELURB1	Sedentary
Parus_caeruleus	48	DELURB3	0	82	Yes	2010	DELURB3	Sedentary
Parus_caeruleus	48	DELURB5	0	82	Yes	2010	DELURB5	Sedentary
Parus_caeruleus	48	GRW04	0	82	Yes	2010	GRW04	Sedentary
Parus_caeruleus	48	GRW9	0	82	Yes	2010	GRW9	Sedentary
Parus_caeruleus	48	HCARDUEL02	0	82	Yes	2010	HCARDUEL02	Sedentary
Parus_caeruleus	48	HCARDUEL1	0	82	Yes	2010	HCARDUEL1	Sedentary
Parus_caeruleus	48	HCARDUEL3	0	82	Yes	2010	HCARDUEL3	Sedentary
Parus_caeruleus	48	HCCF2	0	82	Yes	2010	HCCF2	Sedentary
Parus_caeruleus	48	HIPOL1	0	82	Yes	2010	HIPOL1	Sedentary
Parus_caeruleus	48	PADOM01	0	82	Yes	2010	PADOM01	Sedentary
Parus_caeruleus	48	PADOM08	0	82	Yes	2010	PADOM08	Sedentary
Parus_caeruleus	48	PADOM22	0	82	Yes	2010	PADOM22	Sedentary
Parus_caeruleus	48	PADOM5	0	82	Yes	2010	PADOM5	Sedentary
Parus_caeruleus	48	PAHIS1	0	82	Yes	2010	PAHIS1	Sedentary
Parus_caeruleus	48	PCOLL1	0	82	Yes	2010	PCOLL1	Sedentary
Parus_caeruleus	48	PDURB6	0	82	Yes	2010	PDURB6	Sedentary
Parus_caeruleus	48	PGRW02	0	82	Yes	2010	PGRW02	Sedentary
Parus_caeruleus	48	PGRW11	0	82	Yes	2010	PGRW11	Sedentary
Parus_caeruleus	48	PTURSUS03	0	82	Yes	2010	PTURSUS03	Sedentary
Parus_caeruleus	48	ROBIN1	0	82	Yes	2010	ROBIN1	Sedentary
Parus_caeruleus	48	RTSR1	0	82	Yes	2010	RTSR1	Sedentary
Parus_caeruleus	48	SGS1	0	82	Yes	2010	SGS1	Sedentary
Parus_caeruleus	48	SYAT05	0	82	Yes	2010	SYAT05	Sedentary
Parus_caeruleus	48	SYMEL01	0	82	Yes	2010	SYMEL01	Sedentary
Parus_caeruleus	49	DELURB2	0	125	Yes	2010	DELURB2	Sedentary
Parus_caeruleus	49	DELURB1	0	125	Yes	2010	DELURB1	Sedentary
Parus_caeruleus	49	DELURB3	0	125	Yes	2010	DELURB3	Sedentary
Parus_caeruleus	49	DELURB5	0	125	Yes	2010	DELURB5	Sedentary
Parus_caeruleus	49	GRW04	0	125	Yes	2010	GRW04	Sedentary
Parus_caeruleus	49	GRW9	0	125	Yes	2010	GRW9	Sedentary
Parus_caeruleus	49	HCARDUEL02	0	125	Yes	2010	HCARDUEL02	Sedentary
Parus_caeruleus	49	HCARDUEL1	0	125	Yes	2010	HCARDUEL1	Sedentary
Parus_caeruleus	49	HCARDUEL3	0	125	Yes	2010	HCARDUEL3	Sedentary
Parus_caeruleus	49	HCCF2	0	125	Yes	2010	HCCF2	Sedentary
Parus_caeruleus	49	HIPOL1	0	125	Yes	2010	HIPOL1	Sedentary
Parus_caeruleus	49	PADOM01	0	125	Yes	2010	PADOM01	Sedentary
Parus_caeruleus	49	PADOM08	0	125	Yes	2010	PADOM08	Sedentary
Parus_caeruleus	49	PADOM22	0	125	Yes	2010	PADOM22	Sedentary
Parus_caeruleus	49	PADOM5	0	125	Yes	2010	PADOM5	Sedentary
Parus_caeruleus	49	PAHIS1	0	125	Yes	2010	PAHIS1	Sedentary
Parus_caeruleus	49	PCOLL1	0	125	Yes	2010	PCOLL1	Sedentary
Parus_caeruleus	49	PDURB6	0	125	Yes	2010	PDURB6	Sedentary
Parus_caeruleus	49	PGRW02	0	125	Yes	2010	PGRW02	Sedentary
Parus_caeruleus	49	PGRW11	0	125	Yes	2010	PGRW11	Sedentary
Parus_caeruleus	49	PTURSUS03	0	125	Yes	2010	PTURSUS03	Sedentary
Parus_caeruleus	49	ROBIN1	0	125	Yes	2010	ROBIN1	Sedentary
Parus_caeruleus	49	RTSR1	0	125	Yes	2010	RTSR1	Sedentary
Parus_caeruleus	49	SGS1	0	125	Yes	2010	SGS1	Sedentary
Parus_caeruleus	49	SYAT05	0	125	Yes	2010	SYAT05	Sedentary
Parus_caeruleus	49	SYMEL01	0	125	Yes	2010	SYMEL01	Sedentary
Delichon_urbicum	50	DELURB2	0	154	Yes	2002	DELURB2	Migratory
Delichon_urbicum	50	DELURB1	0	154	Yes	2002	DELURB1	Migratory
Delichon_urbicum	50	DELURB3	0	154	Yes	2002	DELURB3	Migratory
Delichon_urbicum	50	DELURB5	0	154	Yes	2002	DELURB5	Migratory
Delichon_urbicum	50	GRW04	0	154	Yes	2002	GRW04	Migratory
Delichon_urbicum	50	GRW9	0	154	Yes	2002	GRW9	Migratory
Delichon_urbicum	50	HCARDUEL02	0	154	Yes	2002	HCARDUEL02	Migratory
Delichon_urbicum	50	HCARDUEL1	0	154	Yes	2002	HCARDUEL1	Migratory
Delichon_urbicum	50	HCARDUEL3	0	154	Yes	2002	HCARDUEL3	Migratory
Delichon_urbicum	50	HCCF2	0	154	Yes	2002	HCCF2	Migratory
Delichon_urbicum	50	HIPOL1	0	154	Yes	2002	HIPOL1	Migratory
Delichon_urbicum	50	PADOM01	0	154	Yes	2002	PADOM01	Migratory
Delichon_urbicum	50	PADOM08	0	154	Yes	2002	PADOM08	Migratory
Delichon_urbicum	50	PADOM22	0	154	Yes	2002	PADOM22	Migratory
Delichon_urbicum	50	PADOM5	0	154	Yes	2002	PADOM5	Migratory
Delichon_urbicum	50	PAHIS1	0	154	Yes	2002	PAHIS1	Migratory
Delichon_urbicum	50	PCOLL1	0	154	Yes	2002	PCOLL1	Migratory
Delichon_urbicum	50	PDURB6	0	154	Yes	2002	PDURB6	Migratory
Delichon_urbicum	50	PGRW02	0	154	Yes	2002	PGRW02	Migratory
Delichon_urbicum	50	PGRW11	0	154	Yes	2002	PGRW11	Migratory
Delichon_urbicum	50	PTURSUS03	0	154	Yes	2007	PTURSUS03	Migratory
Delichon_urbicum	50	ROBIN1	0	154	Yes	2002	ROBIN1	Migratory
Delichon_urbicum	50	RTSR1	0	154	Yes	2002	RTSR1	Migratory
Delichon_urbicum	50	SGS1	0	154	Yes	2002	SGS1	Migratory
Delichon_urbicum	50	SYAT05	0	154	Yes	2002	SYAT05	Migratory
Delichon_urbicum	50	SYMEL01	0	154	Yes	2002	SYMEL01	Migratory
Delichon_urbicum	51	DELURB2	0	139	Yes	2007	DELURB2	Migratory
Delichon_urbicum	51	DELURB1	0	139	Yes	2007	DELURB1	Migratory
Delichon_urbicum	51	DELURB3	0	139	Yes	2007	DELURB3	Migratory
Delichon_urbicum	51	DELURB5	0	139	Yes	2007	DELURB5	Migratory
Delichon_urbicum	51	GRW9	0	139	Yes	2007	GRW9	Migratory
Delichon_urbicum	51	HCARDUEL02	0	139	Yes	2007	HCARDUEL02	Migratory
Delichon_urbicum	51	HCARDUEL1	0	139	Yes	2007	HCARDUEL1	Migratory
Delichon_urbicum	51	HCARDUEL3	0	139	Yes	2007	HCARDUEL3	Migratory
Delichon_urbicum	51	HCCF2	0	139	Yes	2007	HCCF2	Migratory
Delichon_urbicum	51	HIPOL1	0	139	Yes	2007	HIPOL1	Migratory
Delichon_urbicum	51	PADOM01	0	139	Yes	2007	PADOM01	Migratory
Delichon_urbicum	51	PADOM08	0	139	Yes	2007	PADOM08	Migratory
Delichon_urbicum	51	PADOM22	0	139	Yes	2007	PADOM22	Migratory
Delichon_urbicum	51	PADOM5	0	139	Yes	2007	PADOM5	Migratory
Delichon_urbicum	51	PAHIS1	0	139	Yes	2007	PAHIS1	Migratory
Delichon_urbicum	51	PCOLL1	0	139	Yes	2007	PCOLL1	Migratory
Delichon_urbicum	51	PDURB6	0	139	Yes	2007	PDURB6	Migratory
Delichon_urbicum	51	PGRW02	0	139	Yes	2007	PGRW02	Migratory
Delichon_urbicum	51	PGRW11	0	139	Yes	2007	PGRW11	Migratory
Delichon_urbicum	51	PTURSUS03	0	139	Yes	2007	PTURSUS03	Migratory
Delichon_urbicum	51	ROBIN1	0	139	Yes	2007	ROBIN1	Migratory
Delichon_urbicum	51	RTSR1	0	139	Yes	2007	RTSR1	Migratory
Delichon_urbicum	51	SGS1	0	139	Yes	2007	SGS1	Migratory
Delichon_urbicum	51	SYAT05	0	139	Yes	2007	SYAT05	Migratory
Delichon_urbicum	51	SYMEL01	0	139	Yes	2007	SYMEL01	Migratory
Delichon_urbicum	51	GRW04	1	139	Yes	2007	GRW04	Migratory
Delichon_urbicum	52	DELURB2	0	139	Yes	2007	DELURB2	Migratory
Delichon_urbicum	52	DELURB1	0	139	Yes	2007	DELURB1	Migratory
Delichon_urbicum	52	DELURB3	0	139	Yes	2007	DELURB3	Migratory
Delichon_urbicum	52	DELURB5	0	139	Yes	2007	DELURB5	Migratory
Delichon_urbicum	52	GRW04	0	139	Yes	2007	GRW04	Migratory
Delichon_urbicum	52	GRW9	0	139	Yes	2007	GRW9	Migratory
Delichon_urbicum	52	HCARDUEL02	0	139	Yes	2007	HCARDUEL02	Migratory
Delichon_urbicum	52	HCARDUEL1	0	139	Yes	2007	HCARDUEL1	Migratory
Delichon_urbicum	52	HCARDUEL3	0	139	Yes	2007	HCARDUEL3	Migratory
Delichon_urbicum	52	HCCF2	0	139	Yes	2007	HCCF2	Migratory
Delichon_urbicum	52	HIPOL1	0	139	Yes	2007	HIPOL1	Migratory
Delichon_urbicum	52	PADOM01	0	139	Yes	2007	PADOM01	Migratory
Delichon_urbicum	52	PADOM08	0	139	Yes	2007	PADOM08	Migratory
Delichon_urbicum	52	PADOM22	0	139	Yes	2007	PADOM22	Migratory
Delichon_urbicum	52	PADOM5	0	139	Yes	2007	PADOM5	Migratory
Delichon_urbicum	52	PAHIS1	0	139	Yes	2007	PAHIS1	Migratory
Delichon_urbicum	52	PCOLL1	0	139	Yes	2007	PCOLL1	Migratory
Delichon_urbicum	52	PDURB6	0	139	Yes	2007	PDURB6	Migratory
Delichon_urbicum	52	PGRW02	0	139	Yes	2007	PGRW02	Migratory
Delichon_urbicum	52	PGRW11	0	139	Yes	2007	PGRW11	Migratory
Delichon_urbicum	52	PTURSUS03	0	139	Yes	2007	PTURSUS03	Migratory
Delichon_urbicum	52	ROBIN1	0	139	Yes	2007	ROBIN1	Migratory
Delichon_urbicum	52	RTSR1	0	139	Yes	2007	RTSR1	Migratory
Delichon_urbicum	52	SYAT05	0	139	Yes	2007	SYAT05	Migratory
Delichon_urbicum	52	SYMEL01	0	139	Yes	2007	SYMEL01	Migratory
Delichon_urbicum	52	SGS1	1	139	Yes	2007	SGS1	Migratory
Delichon_urbicum	53	DELURB2	0	139	Yes	2007	DELURB2	Migratory
Delichon_urbicum	53	DELURB1	0	139	Yes	2007	DELURB1	Migratory
Delichon_urbicum	53	DELURB3	0	139	Yes	2007	DELURB3	Migratory
Delichon_urbicum	53	DELURB5	0	139	Yes	2007	DELURB5	Migratory
Delichon_urbicum	53	GRW9	0	139	Yes	2007	GRW9	Migratory
Delichon_urbicum	53	HCARDUEL02	0	139	Yes	2007	HCARDUEL02	Migratory
Delichon_urbicum	53	HCARDUEL1	0	139	Yes	2007	HCARDUEL1	Migratory
Delichon_urbicum	53	HCARDUEL3	0	139	Yes	2007	HCARDUEL3	Migratory
Delichon_urbicum	53	HCCF2	0	139	Yes	2007	HCCF2	Migratory
Delichon_urbicum	53	HIPOL1	0	139	Yes	2007	HIPOL1	Migratory
Delichon_urbicum	53	PADOM01	0	139	Yes	2007	PADOM01	Migratory
Delichon_urbicum	53	PADOM08	0	139	Yes	2007	PADOM08	Migratory
Delichon_urbicum	53	PADOM22	0	139	Yes	2007	PADOM22	Migratory
Delichon_urbicum	53	PADOM5	0	139	Yes	2007	PADOM5	Migratory
Delichon_urbicum	53	PAHIS1	0	139	Yes	2007	PAHIS1	Migratory
Delichon_urbicum	53	PCOLL1	0	139	Yes	2007	PCOLL1	Migratory
Delichon_urbicum	53	PDURB6	0	139	Yes	2007	PDURB6	Migratory
Delichon_urbicum	53	PGRW02	0	139	Yes	2007	PGRW02	Migratory
Delichon_urbicum	53	PGRW11	0	139	Yes	2007	PGRW11	Migratory
Delichon_urbicum	53	PTURSUS03	0	139	Yes	2007	PTURSUS03	Migratory
Delichon_urbicum	53	ROBIN1	0	139	Yes	2007	ROBIN1	Migratory
Delichon_urbicum	53	RTSR1	0	139	Yes	2007	RTSR1	Migratory
Delichon_urbicum	53	SGS1	0	139	Yes	2007	SGS1	Migratory
Delichon_urbicum	53	SYAT05	0	139	Yes	2007	SYAT05	Migratory
Delichon_urbicum	53	SYMEL01	0	139	Yes	2007	SYMEL01	Migratory
Delichon_urbicum	53	GRW04	1	139	Yes	2007	GRW04	Migratory
Delichon_urbicum	54	DELURB2	0	152	Yes	2004	DELURB2	Migratory
Delichon_urbicum	54	DELURB1	0	152	Yes	2004	DELURB1	Migratory
Delichon_urbicum	54	DELURB3	0	152	Yes	2004	DELURB3	Migratory
Delichon_urbicum	54	DELURB5	0	152	Yes	2004	DELURB5	Migratory
Delichon_urbicum	54	GRW04	0	152	Yes	2004	GRW04	Migratory
Delichon_urbicum	54	GRW9	0	152	Yes	2004	GRW9	Migratory
Delichon_urbicum	54	HCARDUEL02	0	152	Yes	2004	HCARDUEL02	Migratory
Delichon_urbicum	54	HCARDUEL1	0	152	Yes	2004	HCARDUEL1	Migratory
Delichon_urbicum	54	HCARDUEL3	0	152	Yes	2004	HCARDUEL3	Migratory
Delichon_urbicum	54	HCCF2	0	152	Yes	2004	HCCF2	Migratory
Delichon_urbicum	54	HIPOL1	0	152	Yes	2004	HIPOL1	Migratory
Delichon_urbicum	54	PADOM01	0	152	Yes	2004	PADOM01	Migratory
Delichon_urbicum	54	PADOM08	0	152	Yes	2004	PADOM08	Migratory
Delichon_urbicum	54	PADOM22	0	152	Yes	2004	PADOM22	Migratory
Delichon_urbicum	54	PADOM5	0	152	Yes	2004	PADOM5	Migratory
Delichon_urbicum	54	PAHIS1	0	152	Yes	2004	PAHIS1	Migratory
Delichon_urbicum	54	PCOLL1	0	152	Yes	2004	PCOLL1	Migratory
Delichon_urbicum	54	PDURB6	0	152	Yes	2004	PDURB6	Migratory
Delichon_urbicum	54	PGRW02	0	152	Yes	2004	PGRW02	Migratory
Delichon_urbicum	54	PGRW11	0	152	Yes	2004	PGRW11	Migratory
Delichon_urbicum	54	PTURSUS03	0	152	Yes	2004	PTURSUS03	Migratory
Delichon_urbicum	54	ROBIN1	0	152	Yes	2004	ROBIN1	Migratory
Delichon_urbicum	54	RTSR1	0	152	Yes	2004	RTSR1	Migratory
Delichon_urbicum	54	SGS1	0	152	Yes	2004	SGS1	Migratory
Delichon_urbicum	54	SYAT05	0	152	Yes	2004	SYAT05	Migratory
Delichon_urbicum	54	SYMEL01	0	152	Yes	2004	SYMEL01	Migratory
Delichon_urbicum	55	DELURB1	0	125	Yes	2005	DELURB1	Migratory
Delichon_urbicum	55	DELURB3	0	125	Yes	2005	DELURB3	Migratory
Delichon_urbicum	55	DELURB5	0	125	Yes	2005	DELURB5	Migratory
Delichon_urbicum	55	GRW04	0	125	Yes	2005	GRW04	Migratory
Delichon_urbicum	55	GRW9	0	125	Yes	2005	GRW9	Migratory
Delichon_urbicum	55	HCARDUEL02	0	125	Yes	2005	HCARDUEL02	Migratory
Delichon_urbicum	55	HCARDUEL1	0	125	Yes	2005	HCARDUEL1	Migratory
Delichon_urbicum	55	HCARDUEL3	0	125	Yes	2005	HCARDUEL3	Migratory
Delichon_urbicum	55	HCCF2	0	125	Yes	2005	HCCF2	Migratory
Delichon_urbicum	55	HIPOL1	0	125	Yes	2005	HIPOL1	Migratory
Delichon_urbicum	55	PADOM01	0	125	Yes	2005	PADOM01	Migratory
Delichon_urbicum	55	PADOM08	0	125	Yes	2005	PADOM08	Migratory
Delichon_urbicum	55	PADOM22	0	125	Yes	2005	PADOM22	Migratory
Delichon_urbicum	55	PADOM5	0	125	Yes	2005	PADOM5	Migratory
Delichon_urbicum	55	PAHIS1	0	125	Yes	2005	PAHIS1	Migratory
Delichon_urbicum	55	PCOLL1	0	125	Yes	2005	PCOLL1	Migratory
Delichon_urbicum	55	PDURB6	0	125	Yes	2005	PDURB6	Migratory
Delichon_urbicum	55	PGRW02	0	125	Yes	2005	PGRW02	Migratory
Delichon_urbicum	55	PGRW11	0	125	Yes	2005	PGRW11	Migratory
Delichon_urbicum	55	PTURSUS03	0	125	Yes	2005	PTURSUS03	Migratory
Delichon_urbicum	55	ROBIN1	0	125	Yes	2005	ROBIN1	Migratory
Delichon_urbicum	55	RTSR1	0	125	Yes	2005	RTSR1	Migratory
Delichon_urbicum	55	SGS1	0	125	Yes	2005	SGS1	Migratory
Delichon_urbicum	55	SYAT05	0	125	Yes	2005	SYAT05	Migratory
Delichon_urbicum	55	SYMEL01	0	125	Yes	2005	SYMEL01	Migratory
Delichon_urbicum	55	DELURB2	1	125	Yes	2005	DELURB2	Migratory
Delichon_urbicum	56	DELURB2	0	162	Yes	2005	DELURB2	Migratory
Delichon_urbicum	56	DELURB3	0	162	Yes	2005	DELURB3	Migratory
Delichon_urbicum	56	DELURB5	0	162	Yes	2005	DELURB5	Migratory
Delichon_urbicum	56	GRW04	0	162	Yes	2005	GRW04	Migratory
Delichon_urbicum	56	GRW9	0	162	Yes	2005	GRW9	Migratory
Delichon_urbicum	56	HCARDUEL02	0	162	Yes	2005	HCARDUEL02	Migratory
Delichon_urbicum	56	HCARDUEL1	0	162	Yes	2005	HCARDUEL1	Migratory
Delichon_urbicum	56	HCARDUEL3	0	162	Yes	2005	HCARDUEL3	Migratory
Delichon_urbicum	56	HCCF2	0	162	Yes	2005	HCCF2	Migratory
Delichon_urbicum	56	HIPOL1	0	162	Yes	2005	HIPOL1	Migratory
Delichon_urbicum	56	PADOM01	0	162	Yes	2005	PADOM01	Migratory
Delichon_urbicum	56	PADOM08	0	162	Yes	2005	PADOM08	Migratory
Delichon_urbicum	56	PADOM22	0	162	Yes	2005	PADOM22	Migratory
Delichon_urbicum	56	PADOM5	0	162	Yes	2005	PADOM5	Migratory
Delichon_urbicum	56	PAHIS1	0	162	Yes	2005	PAHIS1	Migratory
Delichon_urbicum	56	PCOLL1	0	162	Yes	2005	PCOLL1	Migratory
Delichon_urbicum	56	PDURB6	0	162	Yes	2005	PDURB6	Migratory
Delichon_urbicum	56	PGRW02	0	162	Yes	2005	PGRW02	Migratory
Delichon_urbicum	56	PGRW11	0	162	Yes	2005	PGRW11	Migratory
Delichon_urbicum	56	PTURSUS03	0	162	Yes	2005	PTURSUS03	Migratory
Delichon_urbicum	56	ROBIN1	0	162	Yes	2005	ROBIN1	Migratory
Delichon_urbicum	56	RTSR1	0	162	Yes	2005	RTSR1	Migratory
Delichon_urbicum	56	SGS1	0	162	Yes	2005	SGS1	Migratory
Delichon_urbicum	56	SYAT05	0	162	Yes	2005	SYAT05	Migratory
Delichon_urbicum	56	SYMEL01	0	162	Yes	2005	SYMEL01	Migratory
Delichon_urbicum	56	DELURB1	1	162	Yes	2005	DELURB1	Migratory
Delichon_urbicum	57	DELURB2	0	153	Yes	2004	DELURB2	Migratory
Delichon_urbicum	57	DELURB1	0	153	Yes	2004	DELURB1	Migratory
Delichon_urbicum	57	DELURB3	0	153	Yes	2004	DELURB3	Migratory
Delichon_urbicum	57	DELURB5	0	153	Yes	2004	DELURB5	Migratory
Delichon_urbicum	57	GRW04	0	153	Yes	2004	GRW04	Migratory
Delichon_urbicum	57	GRW9	0	153	Yes	2004	GRW9	Migratory
Delichon_urbicum	57	HCARDUEL02	0	153	Yes	2004	HCARDUEL02	Migratory
Delichon_urbicum	57	HCARDUEL1	0	153	Yes	2004	HCARDUEL1	Migratory
Delichon_urbicum	57	HCARDUEL3	0	153	Yes	2004	HCARDUEL3	Migratory
Delichon_urbicum	57	HCCF2	0	153	Yes	2004	HCCF2	Migratory
Delichon_urbicum	57	HIPOL1	0	153	Yes	2004	HIPOL1	Migratory
Delichon_urbicum	57	PADOM01	0	153	Yes	2004	PADOM01	Migratory
Delichon_urbicum	57	PADOM08	0	153	Yes	2004	PADOM08	Migratory
Delichon_urbicum	57	PADOM22	0	153	Yes	2004	PADOM22	Migratory
Delichon_urbicum	57	PADOM5	0	153	Yes	2004	PADOM5	Migratory
Delichon_urbicum	57	PAHIS1	0	153	Yes	2004	PAHIS1	Migratory
Delichon_urbicum	57	PCOLL1	0	153	Yes	2004	PCOLL1	Migratory
Delichon_urbicum	57	PDURB6	0	153	Yes	2004	PDURB6	Migratory
Delichon_urbicum	57	PGRW02	0	153	Yes	2004	PGRW02	Migratory
Delichon_urbicum	57	PGRW11	0	153	Yes	2004	PGRW11	Migratory
Delichon_urbicum	57	PTURSUS03	0	153	Yes	2004	PTURSUS03	Migratory
Delichon_urbicum	57	ROBIN1	0	153	Yes	2004	ROBIN1	Migratory
Delichon_urbicum	57	RTSR1	0	153	Yes	2004	RTSR1	Migratory
Delichon_urbicum	57	SGS1	0	153	Yes	2004	SGS1	Migratory
Delichon_urbicum	57	SYAT05	0	153	Yes	2004	SYAT05	Migratory
Delichon_urbicum	57	SYMEL01	0	153	Yes	2004	SYMEL01	Migratory
Delichon_urbicum	58	DELURB2	0	178	Yes	2005	DELURB2	Migratory
Delichon_urbicum	58	DELURB3	0	178	Yes	2005	DELURB3	Migratory
Delichon_urbicum	58	DELURB5	0	178	Yes	2005	DELURB5	Migratory
Delichon_urbicum	58	GRW04	0	178	Yes	2005	GRW04	Migratory
Delichon_urbicum	58	GRW9	0	178	Yes	2005	GRW9	Migratory
Delichon_urbicum	58	HCARDUEL02	0	178	Yes	2005	HCARDUEL02	Migratory
Delichon_urbicum	58	HCARDUEL1	0	178	Yes	2005	HCARDUEL1	Migratory
Delichon_urbicum	58	HCARDUEL3	0	178	Yes	2005	HCARDUEL3	Migratory
Delichon_urbicum	58	HCCF2	0	178	Yes	2005	HCCF2	Migratory
Delichon_urbicum	58	HIPOL1	0	178	Yes	2005	HIPOL1	Migratory
Delichon_urbicum	58	PADOM01	0	178	Yes	2005	PADOM01	Migratory
Delichon_urbicum	58	PADOM08	0	178	Yes	2005	PADOM08	Migratory
Delichon_urbicum	58	PADOM22	0	178	Yes	2005	PADOM22	Migratory
Delichon_urbicum	58	PADOM5	0	178	Yes	2005	PADOM5	Migratory
Delichon_urbicum	58	PAHIS1	0	178	Yes	2005	PAHIS1	Migratory
Delichon_urbicum	58	PCOLL1	0	178	Yes	2005	PCOLL1	Migratory
Delichon_urbicum	58	PDURB6	0	178	Yes	2005	PDURB6	Migratory
Delichon_urbicum	58	PGRW02	0	178	Yes	2005	PGRW02	Migratory
Delichon_urbicum	58	PGRW11	0	178	Yes	2005	PGRW11	Migratory
Delichon_urbicum	58	PTURSUS03	0	178	Yes	2005	PTURSUS03	Migratory
Delichon_urbicum	58	ROBIN1	0	178	Yes	2005	ROBIN1	Migratory
Delichon_urbicum	58	RTSR1	0	178	Yes	2005	RTSR1	Migratory
Delichon_urbicum	58	SGS1	0	178	Yes	2005	SGS1	Migratory
Delichon_urbicum	58	SYAT05	0	178	Yes	2005	SYAT05	Migratory
Delichon_urbicum	58	SYMEL01	0	178	Yes	2005	SYMEL01	Migratory
Delichon_urbicum	58	DELURB1	1	178	Yes	2005	DELURB1	Migratory
Delichon_urbicum	59	DELURB2	0	166	Yes	2006	DELURB2	Migratory
Delichon_urbicum	59	DELURB1	0	166	Yes	2006	DELURB1	Migratory
Delichon_urbicum	59	DELURB3	0	166	Yes	2006	DELURB3	Migratory
Delichon_urbicum	59	DELURB5	0	166	Yes	2006	DELURB5	Migratory
Delichon_urbicum	59	GRW04	0	166	Yes	2006	GRW04	Migratory
Delichon_urbicum	59	GRW9	0	166	Yes	2006	GRW9	Migratory
Delichon_urbicum	59	HCARDUEL02	0	166	Yes	2006	HCARDUEL02	Migratory
Delichon_urbicum	59	HCARDUEL1	0	166	Yes	2006	HCARDUEL1	Migratory
Delichon_urbicum	59	HCARDUEL3	0	166	Yes	2006	HCARDUEL3	Migratory
Delichon_urbicum	59	HCCF2	0	166	Yes	2006	HCCF2	Migratory
Delichon_urbicum	59	HIPOL1	0	166	Yes	2006	HIPOL1	Migratory
Delichon_urbicum	59	PADOM01	0	166	Yes	2006	PADOM01	Migratory
Delichon_urbicum	59	PADOM08	0	166	Yes	2006	PADOM08	Migratory
Delichon_urbicum	59	PADOM22	0	166	Yes	2006	PADOM22	Migratory
Delichon_urbicum	59	PADOM5	0	166	Yes	2006	PADOM5	Migratory
Delichon_urbicum	59	PAHIS1	0	166	Yes	2006	PAHIS1	Migratory
Delichon_urbicum	59	PCOLL1	0	166	Yes	2006	PCOLL1	Migratory
Delichon_urbicum	59	PDURB6	0	166	Yes	2006	PDURB6	Migratory
Delichon_urbicum	59	PGRW02	0	166	Yes	2006	PGRW02	Migratory
Delichon_urbicum	59	PGRW11	0	166	Yes	2006	PGRW11	Migratory
Delichon_urbicum	59	PTURSUS03	0	166	Yes	2006	PTURSUS03	Migratory
Delichon_urbicum	59	ROBIN1	0	166	Yes	2006	ROBIN1	Migratory
Delichon_urbicum	59	RTSR1	0	166	Yes	2006	RTSR1	Migratory
Delichon_urbicum	59	SGS1	0	166	Yes	2006	SGS1	Migratory
Delichon_urbicum	59	SYAT05	0	166	Yes	2006	SYAT05	Migratory
Delichon_urbicum	59	SYMEL01	0	166	Yes	2006	SYMEL01	Migratory
Delichon_urbicum	60	DELURB2	0	178	Yes	2005	DELURB2	Migratory
Delichon_urbicum	60	DELURB3	0	178	Yes	2005	DELURB3	Migratory
Delichon_urbicum	60	DELURB5	0	178	Yes	2005	DELURB5	Migratory
Delichon_urbicum	60	GRW04	0	178	Yes	2005	GRW04	Migratory
Delichon_urbicum	60	GRW9	0	178	Yes	2005	GRW9	Migratory
Delichon_urbicum	60	HCARDUEL02	0	178	Yes	2005	HCARDUEL02	Migratory
Delichon_urbicum	60	HCARDUEL1	0	178	Yes	2005	HCARDUEL1	Migratory
Delichon_urbicum	60	HCARDUEL3	0	178	Yes	2005	HCARDUEL3	Migratory
Delichon_urbicum	60	HCCF2	0	178	Yes	2005	HCCF2	Migratory
Delichon_urbicum	60	HIPOL1	0	178	Yes	2005	HIPOL1	Migratory
Delichon_urbicum	60	PADOM01	0	178	Yes	2005	PADOM01	Migratory
Delichon_urbicum	60	PADOM08	0	178	Yes	2005	PADOM08	Migratory
Delichon_urbicum	60	PADOM22	0	178	Yes	2005	PADOM22	Migratory
Delichon_urbicum	60	PADOM5	0	178	Yes	2005	PADOM5	Migratory
Delichon_urbicum	60	PAHIS1	0	178	Yes	2005	PAHIS1	Migratory
Delichon_urbicum	60	PCOLL1	0	178	Yes	2005	PCOLL1	Migratory
Delichon_urbicum	60	PDURB6	0	178	Yes	2005	PDURB6	Migratory
Delichon_urbicum	60	PGRW02	0	178	Yes	2005	PGRW02	Migratory
Delichon_urbicum	60	PGRW11	0	178	Yes	2005	PGRW11	Migratory
Delichon_urbicum	60	PTURSUS03	0	178	Yes	2005	PTURSUS03	Migratory
Delichon_urbicum	60	ROBIN1	0	178	Yes	2005	ROBIN1	Migratory
Delichon_urbicum	60	RTSR1	0	178	Yes	2005	RTSR1	Migratory
Delichon_urbicum	60	SGS1	0	178	Yes	2005	SGS1	Migratory
Delichon_urbicum	60	SYAT05	0	178	Yes	2005	SYAT05	Migratory
Delichon_urbicum	60	SYMEL01	0	178	Yes	2005	SYMEL01	Migratory
Delichon_urbicum	60	DELURB1	1	178	Yes	2005	DELURB1	Migratory
Delichon_urbicum	61	DELURB2	0	158	Yes	2004	DELURB2	Migratory
Delichon_urbicum	61	DELURB1	0	158	Yes	2004	DELURB1	Migratory
Delichon_urbicum	61	DELURB3	0	158	Yes	2004	DELURB3	Migratory
Delichon_urbicum	61	DELURB5	0	158	Yes	2004	DELURB5	Migratory
Delichon_urbicum	61	GRW04	0	158	Yes	2004	GRW04	Migratory
Delichon_urbicum	61	GRW9	0	158	Yes	2004	GRW9	Migratory
Delichon_urbicum	61	HCARDUEL02	0	158	Yes	2004	HCARDUEL02	Migratory
Delichon_urbicum	61	HCARDUEL1	0	158	Yes	2004	HCARDUEL1	Migratory
Delichon_urbicum	61	HCARDUEL3	0	158	Yes	2004	HCARDUEL3	Migratory
Delichon_urbicum	61	HCCF2	0	158	Yes	2004	HCCF2	Migratory
Delichon_urbicum	61	HIPOL1	0	158	Yes	2004	HIPOL1	Migratory
Delichon_urbicum	61	PADOM01	0	158	Yes	2004	PADOM01	Migratory
Delichon_urbicum	61	PADOM08	0	158	Yes	2004	PADOM08	Migratory
Delichon_urbicum	61	PADOM22	0	158	Yes	2004	PADOM22	Migratory
Delichon_urbicum	61	PADOM5	0	158	Yes	2004	PADOM5	Migratory
Delichon_urbicum	61	PAHIS1	0	158	Yes	2004	PAHIS1	Migratory
Delichon_urbicum	61	PCOLL1	0	158	Yes	2004	PCOLL1	Migratory
Delichon_urbicum	61	PDURB6	0	158	Yes	2004	PDURB6	Migratory
Delichon_urbicum	61	PGRW02	0	158	Yes	2004	PGRW02	Migratory
Delichon_urbicum	61	PGRW11	0	158	Yes	2004	PGRW11	Migratory
Delichon_urbicum	61	PTURSUS03	0	158	Yes	2004	PTURSUS03	Migratory
Delichon_urbicum	61	ROBIN1	0	158	Yes	2004	ROBIN1	Migratory
Delichon_urbicum	61	RTSR1	0	158	Yes	2004	RTSR1	Migratory
Delichon_urbicum	61	SGS1	0	158	Yes	2004	SGS1	Migratory
Delichon_urbicum	61	SYAT05	0	158	Yes	2004	SYAT05	Migratory
Delichon_urbicum	61	SYMEL01	0	158	Yes	2004	SYMEL01	Migratory
Delichon_urbicum	62	DELURB2	0	148	Yes	2005	DELURB2	Migratory
Delichon_urbicum	62	DELURB3	0	148	Yes	2005	DELURB3	Migratory
Delichon_urbicum	62	DELURB5	0	148	Yes	2005	DELURB5	Migratory
Delichon_urbicum	62	GRW04	0	148	Yes	2005	GRW04	Migratory
Delichon_urbicum	62	GRW9	0	148	Yes	2005	GRW9	Migratory
Delichon_urbicum	62	HCARDUEL02	0	148	Yes	2005	HCARDUEL02	Migratory
Delichon_urbicum	62	HCARDUEL1	0	148	Yes	2005	HCARDUEL1	Migratory
Delichon_urbicum	62	HCARDUEL3	0	148	Yes	2005	HCARDUEL3	Migratory
Delichon_urbicum	62	HCCF2	0	148	Yes	2005	HCCF2	Migratory
Delichon_urbicum	62	HIPOL1	0	148	Yes	2005	HIPOL1	Migratory
Delichon_urbicum	62	PADOM01	0	148	Yes	2005	PADOM01	Migratory
Delichon_urbicum	62	PADOM08	0	148	Yes	2005	PADOM08	Migratory
Delichon_urbicum	62	PADOM22	0	148	Yes	2005	PADOM22	Migratory
Delichon_urbicum	62	PADOM5	0	148	Yes	2005	PADOM5	Migratory
Delichon_urbicum	62	PAHIS1	0	148	Yes	2005	PAHIS1	Migratory
Delichon_urbicum	62	PCOLL1	0	148	Yes	2005	PCOLL1	Migratory
Delichon_urbicum	62	PDURB6	0	148	Yes	2005	PDURB6	Migratory
Delichon_urbicum	62	PGRW02	0	148	Yes	2005	PGRW02	Migratory
Delichon_urbicum	62	PGRW11	0	148	Yes	2005	PGRW11	Migratory
Delichon_urbicum	62	PTURSUS03	0	148	Yes	2005	PTURSUS03	Migratory
Delichon_urbicum	62	ROBIN1	0	148	Yes	2005	ROBIN1	Migratory
Delichon_urbicum	62	RTSR1	0	148	Yes	2005	RTSR1	Migratory
Delichon_urbicum	62	SGS1	0	148	Yes	2005	SGS1	Migratory
Delichon_urbicum	62	SYAT05	0	148	Yes	2005	SYAT05	Migratory
Delichon_urbicum	62	SYMEL01	0	148	Yes	2005	SYMEL01	Migratory
Delichon_urbicum	62	DELURB1	1	148	Yes	2005	DELURB1	Migratory
Delichon_urbicum	63	DELURB2	0	131	Yes	2006	DELURB2	Migratory
Delichon_urbicum	63	DELURB3	0	131	Yes	2006	DELURB3	Migratory
Delichon_urbicum	63	DELURB5	0	131	Yes	2006	DELURB5	Migratory
Delichon_urbicum	63	GRW04	0	131	Yes	2006	GRW04	Migratory
Delichon_urbicum	63	GRW9	0	131	Yes	2006	GRW9	Migratory
Delichon_urbicum	63	HCARDUEL02	0	131	Yes	2006	HCARDUEL02	Migratory
Delichon_urbicum	63	HCARDUEL1	0	131	Yes	2006	HCARDUEL1	Migratory
Delichon_urbicum	63	HCARDUEL3	0	131	Yes	2006	HCARDUEL3	Migratory
Delichon_urbicum	63	HCCF2	0	131	Yes	2006	HCCF2	Migratory
Delichon_urbicum	63	HIPOL1	0	131	Yes	2006	HIPOL1	Migratory
Delichon_urbicum	63	PADOM01	0	131	Yes	2006	PADOM01	Migratory
Delichon_urbicum	63	PADOM08	0	131	Yes	2006	PADOM08	Migratory
Delichon_urbicum	63	PADOM22	0	131	Yes	2006	PADOM22	Migratory
Delichon_urbicum	63	PADOM5	0	131	Yes	2006	PADOM5	Migratory
Delichon_urbicum	63	PAHIS1	0	131	Yes	2006	PAHIS1	Migratory
Delichon_urbicum	63	PCOLL1	0	131	Yes	2006	PCOLL1	Migratory
Delichon_urbicum	63	PDURB6	0	131	Yes	2006	PDURB6	Migratory
Delichon_urbicum	63	PGRW02	0	131	Yes	2006	PGRW02	Migratory
Delichon_urbicum	63	PGRW11	0	131	Yes	2006	PGRW11	Migratory
Delichon_urbicum	63	PTURSUS03	0	131	Yes	2006	PTURSUS03	Migratory
Delichon_urbicum	63	ROBIN1	0	131	Yes	2006	ROBIN1	Migratory
Delichon_urbicum	63	RTSR1	0	131	Yes	2006	RTSR1	Migratory
Delichon_urbicum	63	SGS1	0	131	Yes	2006	SGS1	Migratory
Delichon_urbicum	63	SYAT05	0	131	Yes	2006	SYAT05	Migratory
Delichon_urbicum	63	SYMEL01	0	131	Yes	2006	SYMEL01	Migratory
Delichon_urbicum	63	DELURB1	1	131	Yes	2006	DELURB1	Migratory
Delichon_urbicum	64	DELURB1	0	195	Yes	2006	DELURB1	Migratory
Delichon_urbicum	64	DELURB3	0	195	Yes	2006	DELURB3	Migratory
Delichon_urbicum	64	DELURB5	0	195	Yes	2006	DELURB5	Migratory
Delichon_urbicum	64	GRW04	0	195	Yes	2006	GRW04	Migratory
Delichon_urbicum	64	GRW9	0	195	Yes	2006	GRW9	Migratory
Delichon_urbicum	64	HCARDUEL02	0	195	Yes	2006	HCARDUEL02	Migratory
Delichon_urbicum	64	HCARDUEL1	0	195	Yes	2006	HCARDUEL1	Migratory
Delichon_urbicum	64	HCARDUEL3	0	195	Yes	2006	HCARDUEL3	Migratory
Delichon_urbicum	64	HCCF2	0	195	Yes	2006	HCCF2	Migratory
Delichon_urbicum	64	HIPOL1	0	195	Yes	2006	HIPOL1	Migratory
Delichon_urbicum	64	PADOM01	0	195	Yes	2006	PADOM01	Migratory
Delichon_urbicum	64	PADOM08	0	195	Yes	2006	PADOM08	Migratory
Delichon_urbicum	64	PADOM22	0	195	Yes	2006	PADOM22	Migratory
Delichon_urbicum	64	PADOM5	0	195	Yes	2006	PADOM5	Migratory
Delichon_urbicum	64	PAHIS1	0	195	Yes	2006	PAHIS1	Migratory
Delichon_urbicum	64	PCOLL1	0	195	Yes	2006	PCOLL1	Migratory
Delichon_urbicum	64	PDURB6	0	195	Yes	2006	PDURB6	Migratory
Delichon_urbicum	64	PGRW02	0	195	Yes	2006	PGRW02	Migratory
Delichon_urbicum	64	PGRW11	0	195	Yes	2006	PGRW11	Migratory
Delichon_urbicum	64	PTURSUS03	0	195	Yes	2006	PTURSUS03	Migratory
Delichon_urbicum	64	ROBIN1	0	195	Yes	2006	ROBIN1	Migratory
Delichon_urbicum	64	RTSR1	0	195	Yes	2006	RTSR1	Migratory
Delichon_urbicum	64	SGS1	0	195	Yes	2006	SGS1	Migratory
Delichon_urbicum	64	SYAT05	0	195	Yes	2006	SYAT05	Migratory
Delichon_urbicum	64	SYMEL01	0	195	Yes	2006	SYMEL01	Migratory
Delichon_urbicum	64	DELURB2	1	195	Yes	2006	DELURB2	Migratory
Delichon_urbicum	65	DELURB2	0	155	Yes	2005	DELURB2	Migratory
Delichon_urbicum	65	DELURB1	0	155	Yes	2005	DELURB1	Migratory
Delichon_urbicum	65	DELURB3	0	155	Yes	2005	DELURB3	Migratory
Delichon_urbicum	65	DELURB5	0	155	Yes	2005	DELURB5	Migratory
Delichon_urbicum	65	GRW04	0	155	Yes	2005	GRW04	Migratory
Delichon_urbicum	65	GRW9	0	155	Yes	2005	GRW9	Migratory
Delichon_urbicum	65	HCARDUEL02	0	155	Yes	2005	HCARDUEL02	Migratory
Delichon_urbicum	65	HCARDUEL1	0	155	Yes	2005	HCARDUEL1	Migratory
Delichon_urbicum	65	HCARDUEL3	0	155	Yes	2005	HCARDUEL3	Migratory
Delichon_urbicum	65	HCCF2	0	155	Yes	2005	HCCF2	Migratory
Delichon_urbicum	65	HIPOL1	0	155	Yes	2005	HIPOL1	Migratory
Delichon_urbicum	65	PADOM01	0	155	Yes	2005	PADOM01	Migratory
Delichon_urbicum	65	PADOM08	0	155	Yes	2005	PADOM08	Migratory
Delichon_urbicum	65	PADOM22	0	155	Yes	2005	PADOM22	Migratory
Delichon_urbicum	65	PADOM5	0	155	Yes	2005	PADOM5	Migratory
Delichon_urbicum	65	PAHIS1	0	155	Yes	2005	PAHIS1	Migratory
Delichon_urbicum	65	PCOLL1	0	155	Yes	2005	PCOLL1	Migratory
Delichon_urbicum	65	PDURB6	0	155	Yes	2005	PDURB6	Migratory
Delichon_urbicum	65	PGRW02	0	155	Yes	2005	PGRW02	Migratory
Delichon_urbicum	65	PGRW11	0	155	Yes	2005	PGRW11	Migratory
Delichon_urbicum	65	PTURSUS03	0	155	Yes	2005	PTURSUS03	Migratory
Delichon_urbicum	65	ROBIN1	0	155	Yes	2005	ROBIN1	Migratory
Delichon_urbicum	65	RTSR1	0	155	Yes	2005	RTSR1	Migratory
Delichon_urbicum	65	SGS1	0	155	Yes	2005	SGS1	Migratory
Delichon_urbicum	65	SYAT05	0	155	Yes	2005	SYAT05	Migratory
Delichon_urbicum	65	SYMEL01	0	155	Yes	2005	SYMEL01	Migratory
Delichon_urbicum	66	DELURB2	0	161	Yes	2004	DELURB2	Migratory
Delichon_urbicum	66	DELURB1	0	161	Yes	2004	DELURB1	Migratory
Delichon_urbicum	66	DELURB3	0	161	Yes	2004	DELURB3	Migratory
Delichon_urbicum	66	DELURB5	0	161	Yes	2004	DELURB5	Migratory
Delichon_urbicum	66	GRW04	0	161	Yes	2004	GRW04	Migratory
Delichon_urbicum	66	GRW9	0	161	Yes	2004	GRW9	Migratory
Delichon_urbicum	66	HCARDUEL02	0	161	Yes	2004	HCARDUEL02	Migratory
Delichon_urbicum	66	HCARDUEL1	0	161	Yes	2004	HCARDUEL1	Migratory
Delichon_urbicum	66	HCARDUEL3	0	161	Yes	2004	HCARDUEL3	Migratory
Delichon_urbicum	66	HCCF2	0	161	Yes	2004	HCCF2	Migratory
Delichon_urbicum	66	HIPOL1	0	161	Yes	2004	HIPOL1	Migratory
Delichon_urbicum	66	PADOM01	0	161	Yes	2004	PADOM01	Migratory
Delichon_urbicum	66	PADOM08	0	161	Yes	2004	PADOM08	Migratory
Delichon_urbicum	66	PADOM22	0	161	Yes	2004	PADOM22	Migratory
Delichon_urbicum	66	PADOM5	0	161	Yes	2004	PADOM5	Migratory
Delichon_urbicum	66	PAHIS1	0	161	Yes	2004	PAHIS1	Migratory
Delichon_urbicum	66	PCOLL1	0	161	Yes	2004	PCOLL1	Migratory
Delichon_urbicum	66	PDURB6	0	161	Yes	2004	PDURB6	Migratory
Delichon_urbicum	66	PGRW02	0	161	Yes	2004	PGRW02	Migratory
Delichon_urbicum	66	PGRW11	0	161	Yes	2004	PGRW11	Migratory
Delichon_urbicum	66	PTURSUS03	0	161	Yes	2004	PTURSUS03	Migratory
Delichon_urbicum	66	ROBIN1	0	161	Yes	2004	ROBIN1	Migratory
Delichon_urbicum	66	RTSR1	0	161	Yes	2004	RTSR1	Migratory
Delichon_urbicum	66	SGS1	0	161	Yes	2004	SGS1	Migratory
Delichon_urbicum	66	SYAT05	0	161	Yes	2004	SYAT05	Migratory
Delichon_urbicum	66	SYMEL01	0	161	Yes	2004	SYMEL01	Migratory
Delichon_urbicum	67	DELURB2	0	118	Yes	2005	DELURB2	Migratory
Delichon_urbicum	67	DELURB3	0	118	Yes	2005	DELURB3	Migratory
Delichon_urbicum	67	DELURB5	0	118	Yes	2005	DELURB5	Migratory
Delichon_urbicum	67	GRW04	0	118	Yes	2005	GRW04	Migratory
Delichon_urbicum	67	GRW9	0	118	Yes	2005	GRW9	Migratory
Delichon_urbicum	67	HCARDUEL02	0	118	Yes	2005	HCARDUEL02	Migratory
Delichon_urbicum	67	HCARDUEL1	0	118	Yes	2005	HCARDUEL1	Migratory
Delichon_urbicum	67	HCARDUEL3	0	118	Yes	2005	HCARDUEL3	Migratory
Delichon_urbicum	67	HCCF2	0	118	Yes	2005	HCCF2	Migratory
Delichon_urbicum	67	HIPOL1	0	118	Yes	2005	HIPOL1	Migratory
Delichon_urbicum	67	PADOM01	0	118	Yes	2005	PADOM01	Migratory
Delichon_urbicum	67	PADOM08	0	118	Yes	2005	PADOM08	Migratory
Delichon_urbicum	67	PADOM22	0	118	Yes	2005	PADOM22	Migratory
Delichon_urbicum	67	PADOM5	0	118	Yes	2005	PADOM5	Migratory
Delichon_urbicum	67	PAHIS1	0	118	Yes	2005	PAHIS1	Migratory
Delichon_urbicum	67	PCOLL1	0	118	Yes	2005	PCOLL1	Migratory
Delichon_urbicum	67	PDURB6	0	118	Yes	2005	PDURB6	Migratory
Delichon_urbicum	67	PGRW02	0	118	Yes	2005	PGRW02	Migratory
Delichon_urbicum	67	PGRW11	0	118	Yes	2005	PGRW11	Migratory
Delichon_urbicum	67	PTURSUS03	0	118	Yes	2005	PTURSUS03	Migratory
Delichon_urbicum	67	ROBIN1	0	118	Yes	2005	ROBIN1	Migratory
Delichon_urbicum	67	RTSR1	0	118	Yes	2005	RTSR1	Migratory
Delichon_urbicum	67	SGS1	0	118	Yes	2005	SGS1	Migratory
Delichon_urbicum	67	SYAT05	0	118	Yes	2005	SYAT05	Migratory
Delichon_urbicum	67	SYMEL01	0	118	Yes	2005	SYMEL01	Migratory
Delichon_urbicum	67	DELURB1	1	118	Yes	2005	DELURB1	Migratory
Delichon_urbicum	68	DELURB1	0	112	Yes	2006	DELURB1	Migratory
Delichon_urbicum	68	DELURB3	0	112	Yes	2006	DELURB3	Migratory
Delichon_urbicum	68	DELURB5	0	112	Yes	2006	DELURB5	Migratory
Delichon_urbicum	68	GRW04	0	112	Yes	2006	GRW04	Migratory
Delichon_urbicum	68	GRW9	0	112	Yes	2006	GRW9	Migratory
Delichon_urbicum	68	HCARDUEL02	0	112	Yes	2006	HCARDUEL02	Migratory
Delichon_urbicum	68	HCARDUEL1	0	112	Yes	2006	HCARDUEL1	Migratory
Delichon_urbicum	68	HCARDUEL3	0	112	Yes	2006	HCARDUEL3	Migratory
Delichon_urbicum	68	HCCF2	0	112	Yes	2006	HCCF2	Migratory
Delichon_urbicum	68	HIPOL1	0	112	Yes	2006	HIPOL1	Migratory
Delichon_urbicum	68	PADOM01	0	112	Yes	2006	PADOM01	Migratory
Delichon_urbicum	68	PADOM08	0	112	Yes	2006	PADOM08	Migratory
Delichon_urbicum	68	PADOM22	0	112	Yes	2006	PADOM22	Migratory
Delichon_urbicum	68	PADOM5	0	112	Yes	2006	PADOM5	Migratory
Delichon_urbicum	68	PAHIS1	0	112	Yes	2006	PAHIS1	Migratory
Delichon_urbicum	68	PCOLL1	0	112	Yes	2006	PCOLL1	Migratory
Delichon_urbicum	68	PDURB6	0	112	Yes	2006	PDURB6	Migratory
Delichon_urbicum	68	PGRW02	0	112	Yes	2006	PGRW02	Migratory
Delichon_urbicum	68	PGRW11	0	112	Yes	2006	PGRW11	Migratory
Delichon_urbicum	68	PTURSUS03	0	112	Yes	2006	PTURSUS03	Migratory
Delichon_urbicum	68	ROBIN1	0	112	Yes	2006	ROBIN1	Migratory
Delichon_urbicum	68	RTSR1	0	112	Yes	2006	RTSR1	Migratory
Delichon_urbicum	68	SGS1	0	112	Yes	2006	SGS1	Migratory
Delichon_urbicum	68	SYAT05	0	112	Yes	2006	SYAT05	Migratory
Delichon_urbicum	68	SYMEL01	0	112	Yes	2006	SYMEL01	Migratory
Delichon_urbicum	68	DELURB2	1	112	Yes	2006	DELURB2	Migratory
Delichon_urbicum	69	DELURB1	0	134	Yes	2005	DELURB1	Migratory
Delichon_urbicum	69	DELURB3	0	134	Yes	2005	DELURB3	Migratory
Delichon_urbicum	69	DELURB5	0	134	Yes	2005	DELURB5	Migratory
Delichon_urbicum	69	GRW04	0	134	Yes	2005	GRW04	Migratory
Delichon_urbicum	69	GRW9	0	134	Yes	2005	GRW9	Migratory
Delichon_urbicum	69	HCARDUEL02	0	134	Yes	2005	HCARDUEL02	Migratory
Delichon_urbicum	69	HCARDUEL1	0	134	Yes	2005	HCARDUEL1	Migratory
Delichon_urbicum	69	HCARDUEL3	0	134	Yes	2005	HCARDUEL3	Migratory
Delichon_urbicum	69	HCCF2	0	134	Yes	2005	HCCF2	Migratory
Delichon_urbicum	69	HIPOL1	0	134	Yes	2005	HIPOL1	Migratory
Delichon_urbicum	69	PADOM01	0	134	Yes	2005	PADOM01	Migratory
Delichon_urbicum	69	PADOM08	0	134	Yes	2005	PADOM08	Migratory
Delichon_urbicum	69	PADOM22	0	134	Yes	2005	PADOM22	Migratory
Delichon_urbicum	69	PADOM5	0	134	Yes	2005	PADOM5	Migratory
Delichon_urbicum	69	PAHIS1	0	134	Yes	2005	PAHIS1	Migratory
Delichon_urbicum	69	PCOLL1	0	134	Yes	2005	PCOLL1	Migratory
Delichon_urbicum	69	PDURB6	0	134	Yes	2005	PDURB6	Migratory
Delichon_urbicum	69	PGRW02	0	134	Yes	2005	PGRW02	Migratory
Delichon_urbicum	69	PGRW11	0	134	Yes	2005	PGRW11	Migratory
Delichon_urbicum	69	PTURSUS03	0	134	Yes	2005	PTURSUS03	Migratory
Delichon_urbicum	69	ROBIN1	0	134	Yes	2005	ROBIN1	Migratory
Delichon_urbicum	69	RTSR1	0	134	Yes	2005	RTSR1	Migratory
Delichon_urbicum	69	SGS1	0	134	Yes	2005	SGS1	Migratory
Delichon_urbicum	69	SYAT05	0	134	Yes	2005	SYAT05	Migratory
Delichon_urbicum	69	SYMEL01	0	134	Yes	2005	SYMEL01	Migratory
Delichon_urbicum	69	DELURB2	1	134	Yes	2005	DELURB2	Migratory
Delichon_urbicum	70	DELURB2	0	167	Yes	2004	DELURB2	Migratory
Delichon_urbicum	70	DELURB1	0	167	Yes	2004	DELURB1	Migratory
Delichon_urbicum	70	DELURB3	0	167	Yes	2004	DELURB3	Migratory
Delichon_urbicum	70	DELURB5	0	167	Yes	2004	DELURB5	Migratory
Delichon_urbicum	70	GRW04	0	167	Yes	2004	GRW04	Migratory
Delichon_urbicum	70	GRW9	0	167	Yes	2004	GRW9	Migratory
Delichon_urbicum	70	HCARDUEL02	0	167	Yes	2004	HCARDUEL02	Migratory
Delichon_urbicum	70	HCARDUEL1	0	167	Yes	2004	HCARDUEL1	Migratory
Delichon_urbicum	70	HCARDUEL3	0	167	Yes	2004	HCARDUEL3	Migratory
Delichon_urbicum	70	HCCF2	0	167	Yes	2004	HCCF2	Migratory
Delichon_urbicum	70	HIPOL1	0	167	Yes	2004	HIPOL1	Migratory
Delichon_urbicum	70	PADOM01	0	167	Yes	2004	PADOM01	Migratory
Delichon_urbicum	70	PADOM08	0	167	Yes	2004	PADOM08	Migratory
Delichon_urbicum	70	PADOM22	0	167	Yes	2004	PADOM22	Migratory
Delichon_urbicum	70	PADOM5	0	167	Yes	2004	PADOM5	Migratory
Delichon_urbicum	70	PAHIS1	0	167	Yes	2004	PAHIS1	Migratory
Delichon_urbicum	70	PCOLL1	0	167	Yes	2004	PCOLL1	Migratory
Delichon_urbicum	70	PDURB6	0	167	Yes	2004	PDURB6	Migratory
Delichon_urbicum	70	PGRW02	0	167	Yes	2004	PGRW02	Migratory
Delichon_urbicum	70	PGRW11	0	167	Yes	2004	PGRW11	Migratory
Delichon_urbicum	70	PTURSUS03	0	167	Yes	2004	PTURSUS03	Migratory
Delichon_urbicum	70	ROBIN1	0	167	Yes	2004	ROBIN1	Migratory
Delichon_urbicum	70	RTSR1	0	167	Yes	2004	RTSR1	Migratory
Delichon_urbicum	70	SGS1	0	167	Yes	2004	SGS1	Migratory
Delichon_urbicum	70	SYAT05	0	167	Yes	2004	SYAT05	Migratory
Delichon_urbicum	70	SYMEL01	0	167	Yes	2004	SYMEL01	Migratory
Delichon_urbicum	71	DELURB2	0	134	Yes	2006	DELURB2	Migratory
Delichon_urbicum	71	DELURB1	0	134	Yes	2006	DELURB1	Migratory
Delichon_urbicum	71	DELURB3	0	134	Yes	2006	DELURB3	Migratory
Delichon_urbicum	71	DELURB5	0	134	Yes	2006	DELURB5	Migratory
Delichon_urbicum	71	GRW04	0	134	Yes	2006	GRW04	Migratory
Delichon_urbicum	71	GRW9	0	134	Yes	2006	GRW9	Migratory
Delichon_urbicum	71	HCARDUEL02	0	134	Yes	2006	HCARDUEL02	Migratory
Delichon_urbicum	71	HCARDUEL1	0	134	Yes	2006	HCARDUEL1	Migratory
Delichon_urbicum	71	HCARDUEL3	0	134	Yes	2006	HCARDUEL3	Migratory
Delichon_urbicum	71	HCCF2	0	134	Yes	2006	HCCF2	Migratory
Delichon_urbicum	71	HIPOL1	0	134	Yes	2006	HIPOL1	Migratory
Delichon_urbicum	71	PADOM01	0	134	Yes	2006	PADOM01	Migratory
Delichon_urbicum	71	PADOM08	0	134	Yes	2006	PADOM08	Migratory
Delichon_urbicum	71	PADOM22	0	134	Yes	2006	PADOM22	Migratory
Delichon_urbicum	71	PADOM5	0	134	Yes	2006	PADOM5	Migratory
Delichon_urbicum	71	PAHIS1	0	134	Yes	2006	PAHIS1	Migratory
Delichon_urbicum	71	PCOLL1	0	134	Yes	2006	PCOLL1	Migratory
Delichon_urbicum	71	PDURB6	0	134	Yes	2006	PDURB6	Migratory
Delichon_urbicum	71	PGRW02	0	134	Yes	2006	PGRW02	Migratory
Delichon_urbicum	71	PGRW11	0	134	Yes	2006	PGRW11	Migratory
Delichon_urbicum	71	PTURSUS03	0	134	Yes	2006	PTURSUS03	Migratory
Delichon_urbicum	71	ROBIN1	0	134	Yes	2006	ROBIN1	Migratory
Delichon_urbicum	71	RTSR1	0	134	Yes	2006	RTSR1	Migratory
Delichon_urbicum	71	SYAT05	0	134	Yes	2006	SYAT05	Migratory
Delichon_urbicum	71	SYMEL01	0	134	Yes	2006	SYMEL01	Migratory
Delichon_urbicum	71	SGS1	1	134	Yes	2006	SGS1	Migratory
Delichon_urbicum	72	DELURB2	0	84	Yes	2007	DELURB2	Migratory
Delichon_urbicum	72	DELURB1	0	84	Yes	2007	DELURB1	Migratory
Delichon_urbicum	72	DELURB3	0	84	Yes	2007	DELURB3	Migratory
Delichon_urbicum	72	DELURB5	0	84	Yes	2007	DELURB5	Migratory
Delichon_urbicum	72	GRW04	0	84	Yes	2007	GRW04	Migratory
Delichon_urbicum	72	GRW9	0	84	Yes	2007	GRW9	Migratory
Delichon_urbicum	72	HCARDUEL02	0	84	Yes	2007	HCARDUEL02	Migratory
Delichon_urbicum	72	HCARDUEL1	0	84	Yes	2007	HCARDUEL1	Migratory
Delichon_urbicum	72	HCARDUEL3	0	84	Yes	2007	HCARDUEL3	Migratory
Delichon_urbicum	72	HCCF2	0	84	Yes	2007	HCCF2	Migratory
Delichon_urbicum	72	HIPOL1	0	84	Yes	2007	HIPOL1	Migratory
Delichon_urbicum	72	PADOM01	0	84	Yes	2007	PADOM01	Migratory
Delichon_urbicum	72	PADOM08	0	84	Yes	2007	PADOM08	Migratory
Delichon_urbicum	72	PADOM22	0	84	Yes	2007	PADOM22	Migratory
Delichon_urbicum	72	PADOM5	0	84	Yes	2007	PADOM5	Migratory
Delichon_urbicum	72	PAHIS1	0	84	Yes	2007	PAHIS1	Migratory
Delichon_urbicum	72	PCOLL1	0	84	Yes	2007	PCOLL1	Migratory
Delichon_urbicum	72	PDURB6	0	84	Yes	2007	PDURB6	Migratory
Delichon_urbicum	72	PGRW02	0	84	Yes	2007	PGRW02	Migratory
Delichon_urbicum	72	PGRW11	0	84	Yes	2007	PGRW11	Migratory
Delichon_urbicum	72	PTURSUS03	0	84	Yes	2007	PTURSUS03	Migratory
Delichon_urbicum	72	ROBIN1	0	84	Yes	2007	ROBIN1	Migratory
Delichon_urbicum	72	RTSR1	0	84	Yes	2007	RTSR1	Migratory
Delichon_urbicum	72	SYAT05	0	84	Yes	2007	SYAT05	Migratory
Delichon_urbicum	72	SYMEL01	0	84	Yes	2007	SYMEL01	Migratory
Delichon_urbicum	72	SGS1	1	84	Yes	2007	SGS1	Migratory
Delichon_urbicum	73	DELURB2	0	178	Yes	2004	DELURB2	Migratory
Delichon_urbicum	73	DELURB1	0	178	Yes	2004	DELURB1	Migratory
Delichon_urbicum	73	DELURB3	0	178	Yes	2004	DELURB3	Migratory
Delichon_urbicum	73	DELURB5	0	178	Yes	2004	DELURB5	Migratory
Delichon_urbicum	73	GRW04	0	178	Yes	2004	GRW04	Migratory
Delichon_urbicum	73	GRW9	0	178	Yes	2004	GRW9	Migratory
Delichon_urbicum	73	HCARDUEL02	0	178	Yes	2004	HCARDUEL02	Migratory
Delichon_urbicum	73	HCARDUEL1	0	178	Yes	2004	HCARDUEL1	Migratory
Delichon_urbicum	73	HCARDUEL3	0	178	Yes	2004	HCARDUEL3	Migratory
Delichon_urbicum	73	HCCF2	0	178	Yes	2004	HCCF2	Migratory
Delichon_urbicum	73	HIPOL1	0	178	Yes	2004	HIPOL1	Migratory
Delichon_urbicum	73	PADOM01	0	178	Yes	2004	PADOM01	Migratory
Delichon_urbicum	73	PADOM08	0	178	Yes	2004	PADOM08	Migratory
Delichon_urbicum	73	PADOM22	0	178	Yes	2004	PADOM22	Migratory
Delichon_urbicum	73	PADOM5	0	178	Yes	2004	PADOM5	Migratory
Delichon_urbicum	73	PAHIS1	0	178	Yes	2004	PAHIS1	Migratory
Delichon_urbicum	73	PCOLL1	0	178	Yes	2004	PCOLL1	Migratory
Delichon_urbicum	73	PDURB6	0	178	Yes	2004	PDURB6	Migratory
Delichon_urbicum	73	PGRW02	0	178	Yes	2004	PGRW02	Migratory
Delichon_urbicum	73	PGRW11	0	178	Yes	2004	PGRW11	Migratory
Delichon_urbicum	73	PTURSUS03	0	178	Yes	2004	PTURSUS03	Migratory
Delichon_urbicum	73	ROBIN1	0	178	Yes	2004	ROBIN1	Migratory
Delichon_urbicum	73	RTSR1	0	178	Yes	2004	RTSR1	Migratory
Delichon_urbicum	73	SGS1	0	178	Yes	2004	SGS1	Migratory
Delichon_urbicum	73	SYAT05	0	178	Yes	2004	SYAT05	Migratory
Delichon_urbicum	73	SYMEL01	0	178	Yes	2004	SYMEL01	Migratory
Delichon_urbicum	74	DELURB2	0	178	Yes	2004	DELURB2	Migratory
Delichon_urbicum	74	DELURB1	0	178	Yes	2004	DELURB1	Migratory
Delichon_urbicum	74	DELURB3	0	178	Yes	2004	DELURB3	Migratory
Delichon_urbicum	74	DELURB5	0	178	Yes	2004	DELURB5	Migratory
Delichon_urbicum	74	GRW04	0	178	Yes	2004	GRW04	Migratory
Delichon_urbicum	74	GRW9	0	178	Yes	2004	GRW9	Migratory
Delichon_urbicum	74	HCARDUEL02	0	178	Yes	2004	HCARDUEL02	Migratory
Delichon_urbicum	74	HCARDUEL1	0	178	Yes	2004	HCARDUEL1	Migratory
Delichon_urbicum	74	HCARDUEL3	0	178	Yes	2004	HCARDUEL3	Migratory
Delichon_urbicum	74	HCCF2	0	178	Yes	2004	HCCF2	Migratory
Delichon_urbicum	74	HIPOL1	0	178	Yes	2004	HIPOL1	Migratory
Delichon_urbicum	74	PADOM01	0	178	Yes	2004	PADOM01	Migratory
Delichon_urbicum	74	PADOM08	0	178	Yes	2004	PADOM08	Migratory
Delichon_urbicum	74	PADOM22	0	178	Yes	2004	PADOM22	Migratory
Delichon_urbicum	74	PADOM5	0	178	Yes	2004	PADOM5	Migratory
Delichon_urbicum	74	PAHIS1	0	178	Yes	2004	PAHIS1	Migratory
Delichon_urbicum	74	PCOLL1	0	178	Yes	2004	PCOLL1	Migratory
Delichon_urbicum	74	PDURB6	0	178	Yes	2004	PDURB6	Migratory
Delichon_urbicum	74	PGRW02	0	178	Yes	2004	PGRW02	Migratory
Delichon_urbicum	74	PGRW11	0	178	Yes	2004	PGRW11	Migratory
Delichon_urbicum	74	PTURSUS03	0	178	Yes	2004	PTURSUS03	Migratory
Delichon_urbicum	74	ROBIN1	0	178	Yes	2004	ROBIN1	Migratory
Delichon_urbicum	74	RTSR1	0	178	Yes	2004	RTSR1	Migratory
Delichon_urbicum	74	SGS1	0	178	Yes	2004	SGS1	Migratory
Delichon_urbicum	74	SYAT05	0	178	Yes	2004	SYAT05	Migratory
Delichon_urbicum	74	SYMEL01	0	178	Yes	2004	SYMEL01	Migratory
Delichon_urbicum	75	DELURB2	0	134	Yes	2006	DELURB2	Migratory
Delichon_urbicum	75	DELURB1	0	134	Yes	2006	DELURB1	Migratory
Delichon_urbicum	75	DELURB3	0	134	Yes	2006	DELURB3	Migratory
Delichon_urbicum	75	DELURB5	0	134	Yes	2006	DELURB5	Migratory
Delichon_urbicum	75	GRW04	0	134	Yes	2006	GRW04	Migratory
Delichon_urbicum	75	GRW9	0	134	Yes	2006	GRW9	Migratory
Delichon_urbicum	75	HCARDUEL02	0	134	Yes	2006	HCARDUEL02	Migratory
Delichon_urbicum	75	HCARDUEL1	0	134	Yes	2006	HCARDUEL1	Migratory
Delichon_urbicum	75	HCARDUEL3	0	134	Yes	2006	HCARDUEL3	Migratory
Delichon_urbicum	75	HCCF2	0	134	Yes	2006	HCCF2	Migratory
Delichon_urbicum	75	HIPOL1	0	134	Yes	2006	HIPOL1	Migratory
Delichon_urbicum	75	PADOM01	0	134	Yes	2006	PADOM01	Migratory
Delichon_urbicum	75	PADOM08	0	134	Yes	2006	PADOM08	Migratory
Delichon_urbicum	75	PADOM22	0	134	Yes	2006	PADOM22	Migratory
Delichon_urbicum	75	PADOM5	0	134	Yes	2006	PADOM5	Migratory
Delichon_urbicum	75	PAHIS1	0	134	Yes	2006	PAHIS1	Migratory
Delichon_urbicum	75	PCOLL1	0	134	Yes	2006	PCOLL1	Migratory
Delichon_urbicum	75	PDURB6	0	134	Yes	2006	PDURB6	Migratory
Delichon_urbicum	75	PGRW02	0	134	Yes	2006	PGRW02	Migratory
Delichon_urbicum	75	PGRW11	0	134	Yes	2006	PGRW11	Migratory
Delichon_urbicum	75	PTURSUS03	0	134	Yes	2006	PTURSUS03	Migratory
Delichon_urbicum	75	ROBIN1	0	134	Yes	2006	ROBIN1	Migratory
Delichon_urbicum	75	RTSR1	0	134	Yes	2006	RTSR1	Migratory
Delichon_urbicum	75	SYAT05	0	134	Yes	2006	SYAT05	Migratory
Delichon_urbicum	75	SYMEL01	0	134	Yes	2006	SYMEL01	Migratory
Delichon_urbicum	75	SGS1	1	134	Yes	2006	SGS1	Migratory
Delichon_urbicum	76	DELURB2	0	178	Yes	2004	DELURB2	Migratory
Delichon_urbicum	76	DELURB1	0	178	Yes	2004	DELURB1	Migratory
Delichon_urbicum	76	DELURB3	0	178	Yes	2004	DELURB3	Migratory
Delichon_urbicum	76	DELURB5	0	178	Yes	2004	DELURB5	Migratory
Delichon_urbicum	76	GRW04	0	178	Yes	2004	GRW04	Migratory
Delichon_urbicum	76	GRW9	0	178	Yes	2004	GRW9	Migratory
Delichon_urbicum	76	HCARDUEL02	0	178	Yes	2004	HCARDUEL02	Migratory
Delichon_urbicum	76	HCARDUEL1	0	178	Yes	2004	HCARDUEL1	Migratory
Delichon_urbicum	76	HCARDUEL3	0	178	Yes	2004	HCARDUEL3	Migratory
Delichon_urbicum	76	HCCF2	0	178	Yes	2004	HCCF2	Migratory
Delichon_urbicum	76	HIPOL1	0	178	Yes	2004	HIPOL1	Migratory
Delichon_urbicum	76	PADOM01	0	178	Yes	2004	PADOM01	Migratory
Delichon_urbicum	76	PADOM08	0	178	Yes	2004	PADOM08	Migratory
Delichon_urbicum	76	PADOM22	0	178	Yes	2004	PADOM22	Migratory
Delichon_urbicum	76	PADOM5	0	178	Yes	2004	PADOM5	Migratory
Delichon_urbicum	76	PAHIS1	0	178	Yes	2004	PAHIS1	Migratory
Delichon_urbicum	76	PCOLL1	0	178	Yes	2004	PCOLL1	Migratory
Delichon_urbicum	76	PDURB6	0	178	Yes	2004	PDURB6	Migratory
Delichon_urbicum	76	PGRW02	0	178	Yes	2004	PGRW02	Migratory
Delichon_urbicum	76	PGRW11	0	178	Yes	2004	PGRW11	Migratory
Delichon_urbicum	76	PTURSUS03	0	178	Yes	2004	PTURSUS03	Migratory
Delichon_urbicum	76	ROBIN1	0	178	Yes	2004	ROBIN1	Migratory
Delichon_urbicum	76	RTSR1	0	178	Yes	2004	RTSR1	Migratory
Delichon_urbicum	76	SGS1	0	178	Yes	2004	SGS1	Migratory
Delichon_urbicum	76	SYAT05	0	178	Yes	2004	SYAT05	Migratory
Delichon_urbicum	76	SYMEL01	0	178	Yes	2004	SYMEL01	Migratory
Delichon_urbicum	77	DELURB2	0	82	Yes	2007	DELURB2	Migratory
Delichon_urbicum	77	DELURB1	0	82	Yes	2007	DELURB1	Migratory
Delichon_urbicum	77	DELURB3	0	82	Yes	2007	DELURB3	Migratory
Delichon_urbicum	77	DELURB5	0	82	Yes	2007	DELURB5	Migratory
Delichon_urbicum	77	GRW04	0	82	Yes	2007	GRW04	Migratory
Delichon_urbicum	77	GRW9	0	82	Yes	2007	GRW9	Migratory
Delichon_urbicum	77	HCARDUEL02	0	82	Yes	2007	HCARDUEL02	Migratory
Delichon_urbicum	77	HCARDUEL1	0	82	Yes	2007	HCARDUEL1	Migratory
Delichon_urbicum	77	HCARDUEL3	0	82	Yes	2007	HCARDUEL3	Migratory
Delichon_urbicum	77	HCCF2	0	82	Yes	2007	HCCF2	Migratory
Delichon_urbicum	77	HIPOL1	0	82	Yes	2007	HIPOL1	Migratory
Delichon_urbicum	77	PADOM01	0	82	Yes	2007	PADOM01	Migratory
Delichon_urbicum	77	PADOM08	0	82	Yes	2007	PADOM08	Migratory
Delichon_urbicum	77	PADOM22	0	82	Yes	2007	PADOM22	Migratory
Delichon_urbicum	77	PADOM5	0	82	Yes	2007	PADOM5	Migratory
Delichon_urbicum	77	PAHIS1	0	82	Yes	2007	PAHIS1	Migratory
Delichon_urbicum	77	PCOLL1	0	82	Yes	2007	PCOLL1	Migratory
Delichon_urbicum	77	PDURB6	0	82	Yes	2007	PDURB6	Migratory
Delichon_urbicum	77	PGRW02	0	82	Yes	2007	PGRW02	Migratory
Delichon_urbicum	77	PGRW11	0	82	Yes	2007	PGRW11	Migratory
Delichon_urbicum	77	PTURSUS03	0	82	Yes	2007	PTURSUS03	Migratory
Delichon_urbicum	77	ROBIN1	0	82	Yes	2007	ROBIN1	Migratory
Delichon_urbicum	77	RTSR1	0	82	Yes	2007	RTSR1	Migratory
[truncated: 19,163 more rows]
